# Supplementary material for: Enantio- and diastereoselective diarylmethylation of 1,3-dicarbonyl compounds
Source: Chem Sci. 2020 May 25;11(23):5969–73. doi: 10.1039/d0sc00142b (PMC8159382; doi:10.1039/d0sc00142b)
Supplement: SC-011-D0SC00142B-s002 [file SC-011-D0SC00142B-s002.cif]

# Electronic Supplementary Material (ESI) for Chemical Science.
# This journal is © The Royal Society of Chemistry 2020

####################################################################### 
# 
# This file contains crystal structure data downloaded from the 
# Cambridge Structural Database (CSD) hosted by the Cambridge 
# Crystallographic Data Centre (CCDC).
# 
# Full information about CCDC data access policies and citation 
# guidelines are available at http://www.ccdc.cam.ac.uk/access/V1 
# 
# Audit and citation data items may have been added by the CCDC. 
# Please retain this information to preserve the provenance of 
# this file and to allow appropriate attribution of the data. 
# 
#######################################################################

data_exp_7327
_database_code_depnum_ccdc_archive 'CCDC 1958259'
loop_
_audit_author_name
_audit_author_address
'Simon Herbert'
;HUAqiao
China
;
_audit_update_record             
;
2019-11-05 deposited with the CCDC.	2020-05-25 downloaded from the CCDC.
;
_audit_creation_date             2019-11-05
_audit_creation_method           
;
Olex2 1.2
(compiled 2018.05.29 svn.r3508 for OlexSys, GUI svn.r5506)
;
_shelx_SHELXL_version_number     2018/3
_chemical_name_common            ?
_chemical_name_systematic        ?
_chemical_formula_moiety         'C29 H38 O5'
_chemical_formula_sum            'C29 H38 O5'
_chemical_formula_weight         466.59
_chemical_absolute_configuration rm
_chemical_melting_point          ?
loop_
_atom_type_symbol
_atom_type_description
_atom_type_scat_dispersion_real
_atom_type_scat_dispersion_imag
_atom_type_scat_source
C C 0.0033 0.0016 'International Tables Vol C Tables 4.2.6.8 and 6.1.1.4'
H H 0.0000 0.0000 'International Tables Vol C Tables 4.2.6.8 and 6.1.1.4'
O O 0.0106 0.0060 'International Tables Vol C Tables 4.2.6.8 and 6.1.1.4'

_shelx_space_group_comment       
;
The symmetry employed for this shelxl refinement is uniquely defined
by the following loop, which should always be used as a source of
symmetry information in preference to the above space-group names.
They are only intended as comments.
;
_space_group_crystal_system      orthorhombic
_space_group_IT_number           19
_space_group_name_H-M_alt        'P 21 21 21'
_space_group_name_Hall           'P 2ac 2ab'
loop_
_space_group_symop_operation_xyz
'x, y, z'
'-x+1/2, -y, z+1/2'
'-x, y+1/2, -z+1/2'
'x+1/2, -y+1/2, -z'

_cell_length_a                   10.0470(9)
_cell_length_b                   11.0487(7)
_cell_length_c                   24.2420(14)
_cell_angle_alpha                90
_cell_angle_beta                 90
_cell_angle_gamma                90
_cell_volume                     2691.0(3)
_cell_formula_units_Z            4
_cell_measurement_reflns_used    4327
_cell_measurement_temperature    293(2)
_cell_measurement_theta_max      26.1560
_cell_measurement_theta_min      4.0490
_shelx_estimated_absorpt_T_max   ?
_shelx_estimated_absorpt_T_min   ?
_exptl_absorpt_coefficient_mu    0.077
_exptl_absorpt_correction_T_max  1.00000
_exptl_absorpt_correction_T_min  0.30697
_exptl_absorpt_correction_type   multi-scan
_exptl_absorpt_process_details   
;
CrysAlisPro 1.171.38.41 (Rigaku Oxford Diffraction, 2015)
Empirical absorption correction using spherical harmonics,
 implemented in SCALE3 ABSPACK scaling algorithm.
;
_exptl_absorpt_special_details   ?
_exptl_crystal_colour            ?
_exptl_crystal_density_diffrn    1.152
_exptl_crystal_density_meas      ?
_exptl_crystal_density_method    ?
_exptl_crystal_description       block
_exptl_crystal_F_000             1008
_exptl_crystal_size_max          ?
_exptl_crystal_size_mid          ?
_exptl_crystal_size_min          ?
_exptl_transmission_factor_max   ?
_exptl_transmission_factor_min   ?
_diffrn_reflns_av_R_equivalents  0.0649
_diffrn_reflns_av_unetI/netI     0.0694
_diffrn_reflns_Laue_measured_fraction_full 0.996
_diffrn_reflns_Laue_measured_fraction_max 0.904
_diffrn_reflns_limit_h_max       13
_diffrn_reflns_limit_h_min       -12
_diffrn_reflns_limit_k_max       14
_diffrn_reflns_limit_k_min       -13
_diffrn_reflns_limit_l_max       32
_diffrn_reflns_limit_l_min       -32
_diffrn_reflns_number            21343
_diffrn_reflns_point_group_measured_fraction_full 0.998
_diffrn_reflns_point_group_measured_fraction_max 0.865
_diffrn_reflns_theta_full        25.242
_diffrn_reflns_theta_max         29.433
_diffrn_reflns_theta_min         3.362
_diffrn_ambient_temperature      293(2)
_diffrn_detector                 'CCD plate'
_diffrn_detector_area_resol_mean 16.1213
_diffrn_detector_type            Eos
_diffrn_measured_fraction_theta_full 0.996
_diffrn_measured_fraction_theta_max 0.904
_diffrn_measurement_details      
;
List of Runs (angles in degrees, time in seconds):

  # Type    Start    End  Width  t~exp~   \w     \q     \k     \f   Frames
#--------------------------------------------------------------------------
  1  \w    -13.00  51.00   1.00   12.50    --   15.49  19.00  60.00   64
  2  \w     56.00  87.00   1.00   12.50    --   15.49  19.00  60.00   31
  3  \w      1.00  27.00   1.00   12.50    --   15.49 -57.00 -30.00   26
  4  \w    -23.00  21.00   1.00   12.50    --  -16.12 -99.00  30.00   44
  5  \w    -54.00  33.00   1.00   12.50    --   15.49 -38.00-120.00   87
  6  \w     -2.00  54.00   1.00   12.50    --   15.49 -99.00-180.00   56
  7  \w     -1.00  29.00   1.00   12.50    --   15.49  57.00 -60.00   30
  8  \w     43.00  75.00   1.00   12.50    --   15.49 178.00-180.00   32
;
_diffrn_measurement_device       'four-circle diffractometer'
_diffrn_measurement_device_type  'Xcalibur, Eos, Gemini'
_diffrn_measurement_method       '\w scans'
_diffrn_orient_matrix_type       
'CrysAlisPro convention (1999,Acta A55,543-557)'
_diffrn_orient_matrix_UB_11      0.0314987000
_diffrn_orient_matrix_UB_12      0.0325452000
_diffrn_orient_matrix_UB_13      0.0215813000
_diffrn_orient_matrix_UB_21      -0.0617282000
_diffrn_orient_matrix_UB_22      0.0045823000
_diffrn_orient_matrix_UB_23      0.0140514000
_diffrn_orient_matrix_UB_31      0.0134783000
_diffrn_orient_matrix_UB_32      -0.0551279000
_diffrn_orient_matrix_UB_33      0.0139049000
_diffrn_radiation_monochromator  graphite
_diffrn_radiation_probe          x-ray
_diffrn_radiation_type           MoK\a
_diffrn_radiation_wavelength     0.71073
_diffrn_source                   'fine-focus sealed X-ray tube'
_diffrn_source_type              'Enhance (Mo) X-ray Source'
_reflns_Friedel_coverage         0.709
_reflns_Friedel_fraction_full    0.999
_reflns_Friedel_fraction_max     0.816
_reflns_number_gt                3790
_reflns_number_total             6455
_reflns_odcompleteness_completeness 99.56
_reflns_odcompleteness_iscentric 1
_reflns_odcompleteness_theta     26.32
_reflns_special_details          
;
 Reflections were merged by SHELXL according to the crystal
 class for the calculation of statistics and refinement.
 
 _reflns_Friedel_fraction is defined as the number of unique
 Friedel pairs measured divided by the number that would be
 possible theoretically, ignoring centric projections and
 systematic absences.
;
_reflns_threshold_expression     'I > 2\s(I)'
_computing_cell_refinement       'CrysAlisPro 1.171.38.41 (Rigaku OD, 2015)'
_computing_data_collection       'CrysAlisPro 1.171.38.41 (Rigaku OD, 2015)'
_computing_data_reduction        'CrysAlisPro 1.171.38.41 (Rigaku OD, 2015)'
_computing_molecular_graphics    'Olex2 (Dolomanov et al., 2009)'
_computing_publication_material  'Olex2 (Dolomanov et al., 2009)'
_computing_structure_refinement  'ShelXL (Sheldrick, 2015)'
_computing_structure_solution    'ShelXT (Sheldrick, 2015)'
_refine_diff_density_max         0.230
_refine_diff_density_min         -0.239
_refine_diff_density_rms         0.039
_refine_ls_abs_structure_details 
;
 Flack x determined using 1085 quotients [(I+)-(I-)]/[(I+)+(I-)]
 (Parsons, Flack and Wagner, Acta Cryst. B69 (2013) 249-259).
;
_refine_ls_abs_structure_Flack   -1.4(10)
_refine_ls_extinction_coef       .
_refine_ls_extinction_method     none
_refine_ls_goodness_of_fit_ref   1.027
_refine_ls_hydrogen_treatment    constr
_refine_ls_matrix_type           full
_refine_ls_number_parameters     316
_refine_ls_number_reflns         6455
_refine_ls_number_restraints     2
_refine_ls_R_factor_all          0.1185
_refine_ls_R_factor_gt           0.0652
_refine_ls_restrained_S_all      4.125
_refine_ls_shift/su_max          0.000
_refine_ls_shift/su_mean         0.000
_refine_ls_structure_factor_coef Fsqd
_refine_ls_weighting_details     
'w=1/[\s^2^(Fo^2^)+(0.0807P)^2^+0.0384P] where P=(Fo^2^+2Fc^2^)/3'
_refine_ls_weighting_scheme      calc
_refine_ls_wR_factor_gt          0.1506
_refine_ls_wR_factor_ref         0.1814
_refine_special_details          ?
_olex2_refinement_description    
;
1. Fixed Uiso
 At 1.2 times of:
  All C(H) groups, All C(H,H) groups
 At 1.5 times of:
  All C(H,H,H) groups, All O(H) groups
2. Restrained distances
 H00C-H00X
 1.8 with sigma of 0.02
 H00C-H00Z
 1.8 with sigma of 0.02
3.a Ternary CH refined with riding coordinates:
 C00M(H00M)
3.b Secondary CH2 refined with riding coordinates:
 C00O(H00A,H00C), C00U(H00Y,H), C00X(H0AA,HE)
3.c Aromatic/amide H refined with riding coordinates:
 C00B(H00B), C00F(H00F), C00G(H00G), C00H(H00H), C00L(H00L), C00N(H00N)
3.d Idealised Me refined as rotating group:
 C00P(H00D,H00E,H00I), C00Q(H00J,H00K,H00O), C00R(H00P,H00Q,H00R), C00S(H00S,
 H00T,H00U), C00T(H00V,H00W,H00X), C00V(H00Z,HA,HB), C00W(H00,HC,HD), C00Y(H1AA,
 HF,HG)
3.e Idealised tetrahedral OH refined as rotating group:
 O002(H002)
;
_atom_sites_solution_hydrogens   geom
_atom_sites_solution_primary     dual
_atom_sites_solution_secondary   ?
loop_
_atom_site_label
_atom_site_type_symbol
_atom_site_fract_x
_atom_site_fract_y
_atom_site_fract_z
_atom_site_U_iso_or_equiv
_atom_site_adp_type
_atom_site_occupancy
_atom_site_site_symmetry_order
_atom_site_calc_flag
_atom_site_refinement_flags_posn
_atom_site_refinement_flags_adp
_atom_site_refinement_flags_occupancy
_atom_site_disorder_assembly
_atom_site_disorder_group
O001 O 0.7637(3) 0.6538(2) 0.24149(9) 0.0600(8) Uani 1 1 d . . . . .
O002 O 0.5818(3) 0.4748(3) 0.56794(10) 0.0721(9) Uani 1 1 d . . . . .
H002 H 0.622076 0.523129 0.587432 0.108 Uiso 1 1 calc GR . . . .
O003 O 0.9311(4) 0.6761(3) 0.34455(12) 0.0786(10) Uani 1 1 d . . . . .
O004 O 0.7962(3) 0.4609(3) 0.21835(11) 0.0677(8) Uani 1 1 d . . . . .
O005 O 0.1675(4) 0.5529(3) 0.22277(13) 0.0821(10) Uani 1 1 d . . . . .
C006 C 0.5283(4) 0.5669(3) 0.30729(13) 0.0442(9) Uani 1 1 d . . . . .
C007 C 0.5195(4) 0.4431(3) 0.47476(13) 0.0429(8) Uani 1 1 d . . . . .
C008 C 0.4071(4) 0.3574(4) 0.49272(15) 0.0522(10) Uani 1 1 d . . . . .
C009 C 0.6037(4) 0.5021(3) 0.51321(13) 0.0489(9) Uani 1 1 d . . . . .
C00A C 0.7029(4) 0.5824(3) 0.49752(13) 0.0424(8) Uani 1 1 d . . . . .
C00B C 0.5405(4) 0.4701(3) 0.41957(14) 0.0450(9) Uani 1 1 d . . . . .
H00B H 0.487377 0.432515 0.393249 0.054 Uiso 1 1 calc R . . . .
C00C C 0.9116(5) 0.5698(5) 0.33751(15) 0.0643(12) Uani 1 1 d . . . . .
C00D C 0.2878(4) 0.5519(4) 0.24986(15) 0.0547(10) Uani 1 1 d . . . . .
C00E C 0.7786(4) 0.5157(3) 0.31519(14) 0.0486(9) Uani 1 1 d . . . . .
C00F C 0.7163(4) 0.6067(3) 0.44160(14) 0.0470(9) Uani 1 1 d . . . . .
H00F H 0.780259 0.662308 0.430263 0.056 Uiso 1 1 calc R . . . .
C00G C 0.4364(5) 0.6593(3) 0.30879(14) 0.0525(10) Uani 1 1 d . . . . .
H00G H 0.455373 0.728382 0.329254 0.063 Uiso 1 1 calc R . . . .
C00H C 0.4961(4) 0.4662(4) 0.27712(15) 0.0529(10) Uani 1 1 d . . . . .
H00H H 0.555505 0.401644 0.276095 0.063 Uiso 1 1 calc R . . . .
C00I C 0.7812(4) 0.5367(4) 0.25300(15) 0.0504(9) Uani 1 1 d . . . . .
C00J C 0.7942(5) 0.6472(4) 0.53921(14) 0.0536(10) Uani 1 1 d . . . . .
C00K C 0.6374(4) 0.5508(3) 0.40195(13) 0.0447(9) Uani 1 1 d . . . . .
C00L C 0.3179(5) 0.6526(4) 0.28104(16) 0.0619(12) Uani 1 1 d . . . . .
H00L H 0.257475 0.716154 0.283243 0.074 Uiso 1 1 calc R . . . .
C00M C 0.6566(4) 0.5813(3) 0.34078(13) 0.0439(9) Uani 1 1 d . . . . .
H00M H 0.677933 0.667829 0.339599 0.053 Uiso 1 1 calc R . . . .
C00N C 0.3774(5) 0.4575(4) 0.24802(16) 0.0586(10) Uani 1 1 d . . . . .
H00N H 0.358525 0.388538 0.227453 0.070 Uiso 1 1 calc R . . . .
C00O C 0.7957(5) 0.3808(4) 0.32850(17) 0.0613(11) Uani 1 1 d . . . . .
H00A H 0.761508 0.362847 0.365010 0.074 Uiso 1 1 calc R . . . .
H00C H 0.748557 0.331462 0.301793 0.074 Uiso 1 1 calc DR . . . .
C00P C 0.3337(5) 0.3056(4) 0.44323(19) 0.0724(14) Uani 1 1 d . . . . .
H00D H 0.294199 0.370259 0.422486 0.109 Uiso 1 1 calc GR . . . .
H00E H 0.265335 0.251398 0.455715 0.109 Uiso 1 1 calc GR . . . .
H00I H 0.395261 0.262266 0.420248 0.109 Uiso 1 1 calc GR . . . .
C00Q C 0.3052(6) 0.4244(5) 0.5280(2) 0.0885(17) Uani 1 1 d . . . . .
H00J H 0.348026 0.455862 0.560350 0.133 Uiso 1 1 calc GR . . . .
H00K H 0.235755 0.369566 0.538672 0.133 Uiso 1 1 calc GR . . . .
H00O H 0.267814 0.489909 0.507095 0.133 Uiso 1 1 calc GR . . . .
C00R C 0.7465(6) 0.6831(4) 0.18419(15) 0.0743(15) Uani 1 1 d . . . . .
H00P H 0.820239 0.651879 0.163403 0.111 Uiso 1 1 calc GR . . . .
H00Q H 0.742456 0.769420 0.179921 0.111 Uiso 1 1 calc GR . . . .
H00R H 0.665341 0.647652 0.170951 0.111 Uiso 1 1 calc GR . . . .
C00S C 0.4620(6) 0.2498(5) 0.5250(2) 0.0823(16) Uani 1 1 d . . . . .
H00S H 0.524054 0.206118 0.502399 0.124 Uiso 1 1 calc GR . . . .
H00T H 0.390091 0.197166 0.535304 0.124 Uiso 1 1 calc GR . . . .
H00U H 0.506277 0.278275 0.557590 0.124 Uiso 1 1 calc GR . . . .
C00T C 0.1434(6) 0.4548(6) 0.1871(2) 0.1008(19) Uani 1 1 d . . . . .
H00V H 0.136244 0.483709 0.149879 0.151 Uiso 1 1 calc GR . . . .
H00W H 0.061851 0.415552 0.197485 0.151 Uiso 1 1 calc GR . . . .
H00X H 0.215532 0.398090 0.189620 0.151 Uiso 1 1 calc DGR . . . .
C00U C 1.0059(5) 0.4694(6) 0.3507(2) 0.0873(16) Uani 1 1 d . . . . .
H00Y H 1.015623 0.460515 0.390335 0.105 Uiso 1 1 calc R . . . .
H H 1.092737 0.485142 0.334802 0.105 Uiso 1 1 calc R . . . .
C00V C 0.8750(6) 0.5540(5) 0.5715(2) 0.0892(16) Uani 1 1 d . . . . .
H00Z H 0.899101 0.488370 0.547506 0.134 Uiso 1 1 calc DGR . . . .
HA H 0.822489 0.523494 0.601519 0.134 Uiso 1 1 calc GR . . . .
HB H 0.954072 0.591387 0.585694 0.134 Uiso 1 1 calc GR . . . .
C00W C 0.8970(7) 0.7264(6) 0.5104(2) 0.097(2) Uani 1 1 d . . . . .
H00 H 0.949466 0.677653 0.485930 0.146 Uiso 1 1 calc GR . . . .
HC H 0.953840 0.763111 0.537521 0.146 Uiso 1 1 calc GR . . . .
HD H 0.852414 0.788437 0.489754 0.146 Uiso 1 1 calc GR . . . .
C00X C 0.9448(6) 0.3565(5) 0.3258(2) 0.0807(15) Uani 1 1 d . . . . .
H0AA H 0.968227 0.285122 0.346972 0.097 Uiso 1 1 calc R . . . .
HE H 0.973854 0.345420 0.287936 0.097 Uiso 1 1 calc R . . . .
C00Y C 0.7140(7) 0.7291(6) 0.5771(2) 0.103(2) Uani 1 1 d . . . . .
H1AA H 0.656785 0.779807 0.555346 0.155 Uiso 1 1 calc GR . . . .
HF H 0.773498 0.778754 0.598263 0.155 Uiso 1 1 calc GR . . . .
HG H 0.661130 0.680571 0.601531 0.155 Uiso 1 1 calc GR . . . .

loop_
_atom_site_aniso_label
_atom_site_aniso_U_11
_atom_site_aniso_U_22
_atom_site_aniso_U_33
_atom_site_aniso_U_23
_atom_site_aniso_U_13
_atom_site_aniso_U_12
O001 0.088(2) 0.0599(16) 0.0320(13) 0.0062(11) 0.0032(13) -0.0053(15)
O002 0.076(2) 0.109(2) 0.0305(14) 0.0010(14) 0.0020(14) -0.0378(19)
O003 0.075(3) 0.096(3) 0.064(2) -0.0012(17) -0.0061(17) -0.024(2)
O004 0.085(2) 0.0727(17) 0.0457(15) -0.0108(14) 0.0070(16) 0.0041(17)
O005 0.073(2) 0.107(2) 0.0667(19) -0.0066(18) -0.0215(17) 0.014(2)
C006 0.054(3) 0.050(2) 0.0288(16) 0.0031(15) 0.0023(15) -0.0022(18)
C007 0.043(2) 0.049(2) 0.0371(18) 0.0034(15) 0.0005(15) -0.0046(16)
C008 0.048(3) 0.066(2) 0.043(2) 0.0006(18) 0.0014(18) -0.0101(19)
C009 0.052(2) 0.066(2) 0.0292(17) 0.0008(16) 0.0008(16) -0.0033(19)
C00A 0.044(2) 0.0487(19) 0.0340(17) -0.0029(14) -0.0003(16) -0.0043(17)
C00B 0.048(2) 0.054(2) 0.0328(17) -0.0054(15) -0.0025(15) -0.0078(18)
C00C 0.063(3) 0.094(3) 0.036(2) 0.004(2) 0.007(2) -0.012(3)
C00D 0.048(2) 0.076(3) 0.040(2) 0.0062(19) -0.0041(18) 0.004(2)
C00E 0.053(3) 0.057(2) 0.0356(19) 0.0078(15) 0.0025(17) 0.0023(19)
C00F 0.052(2) 0.050(2) 0.0392(18) -0.0036(15) 0.0029(18) -0.0096(18)
C00G 0.063(3) 0.054(2) 0.040(2) -0.0030(17) 0.0038(19) 0.004(2)
C00H 0.058(3) 0.052(2) 0.049(2) -0.0036(18) -0.008(2) 0.0057(19)
C00I 0.050(2) 0.062(2) 0.039(2) -0.0002(18) 0.0006(17) -0.004(2)
C00J 0.058(3) 0.061(2) 0.0413(19) -0.0077(17) -0.0051(19) -0.010(2)
C00K 0.052(2) 0.0472(19) 0.0348(18) 0.0002(15) 0.0021(16) -0.0017(18)
C00L 0.074(3) 0.061(2) 0.051(2) 0.003(2) 0.001(2) 0.016(2)
C00M 0.053(2) 0.0433(19) 0.0355(19) 0.0029(14) 0.0012(16) -0.0035(16)
C00N 0.068(3) 0.063(2) 0.044(2) -0.0083(19) -0.004(2) 0.000(2)
C00O 0.070(3) 0.063(2) 0.050(2) 0.0070(19) 0.001(2) 0.006(2)
C00P 0.069(3) 0.086(3) 0.063(3) -0.005(2) 0.002(2) -0.028(2)
C00Q 0.064(4) 0.114(4) 0.087(3) -0.031(3) 0.024(3) -0.027(3)
C00R 0.108(4) 0.078(3) 0.037(2) 0.0130(18) -0.001(2) -0.005(3)
C00S 0.082(4) 0.086(3) 0.079(3) 0.027(3) -0.006(3) -0.018(3)
C00T 0.080(4) 0.157(5) 0.065(3) -0.018(3) -0.023(3) 0.009(4)
C00U 0.052(3) 0.134(5) 0.075(3) 0.033(3) 0.002(3) 0.007(3)
C00V 0.082(4) 0.088(3) 0.098(4) 0.002(3) -0.041(3) -0.007(3)
C00W 0.117(5) 0.112(4) 0.063(3) 0.000(3) -0.011(3) -0.065(4)
C00X 0.082(4) 0.098(4) 0.063(3) 0.017(3) 0.011(3) 0.028(3)
C00Y 0.094(5) 0.127(4) 0.089(4) -0.065(3) -0.021(3) 0.008(4)

_geom_special_details            
;
 All esds (except the esd in the dihedral angle between two l.s. planes)
 are estimated using the full covariance matrix.  The cell esds are taken
 into account individually in the estimation of esds in distances, angles
 and torsion angles; correlations between esds in cell parameters are only
 used when they are defined by crystal symmetry.  An approximate (isotropic)
 treatment of cell esds is used for estimating esds involving l.s. planes.
;
loop_
_geom_bond_atom_site_label_1
_geom_bond_atom_site_label_2
_geom_bond_distance
_geom_bond_site_symmetry_2
_geom_bond_publ_flag
O001 C00I 1.335(5) . ?
O001 C00R 1.437(4) . ?
O002 C009 1.378(4) . ?
O003 C00C 1.202(5) . ?
O004 C00I 1.196(4) . ?
O005 C00D 1.375(5) . ?
O005 C00T 1.408(6) . ?
C006 C00G 1.378(6) . ?
C006 C00H 1.370(5) . ?
C006 C00M 1.531(5) . ?
C007 C008 1.536(5) . ?
C007 C009 1.418(5) . ?
C007 C00B 1.387(4) . ?
C008 C00P 1.520(6) . ?
C008 C00Q 1.525(7) . ?
C008 C00S 1.527(6) . ?
C009 C00A 1.388(5) . ?
C00A C00F 1.389(5) . ?
C00A C00J 1.541(5) . ?
C00B C00K 1.387(5) . ?
C00C C00E 1.561(6) . ?
C00C C00U 1.493(7) . ?
C00D C00L 1.379(6) . ?
C00D C00N 1.379(6) . ?
C00E C00I 1.525(5) . ?
C00E C00M 1.553(5) . ?
C00E C00O 1.534(5) . ?
C00F C00K 1.391(5) . ?
C00G C00L 1.370(6) . ?
C00H C00N 1.389(6) . ?
C00J C00V 1.527(6) . ?
C00J C00W 1.523(7) . ?
C00J C00Y 1.520(7) . ?
C00K C00M 1.533(5) . ?
C00O C00X 1.524(7) . ?
C00U C00X 1.517(8) . ?

loop_
_geom_angle_atom_site_label_1
_geom_angle_atom_site_label_2
_geom_angle_atom_site_label_3
_geom_angle
_geom_angle_site_symmetry_1
_geom_angle_site_symmetry_3
_geom_angle_publ_flag
C00I O001 C00R 115.9(3) . . ?
C00D O005 C00T 116.0(4) . . ?
C00G C006 C00M 118.2(3) . . ?
C00H C006 C00G 117.2(4) . . ?
C00H C006 C00M 124.5(3) . . ?
C009 C007 C008 122.4(3) . . ?
C00B C007 C008 121.2(3) . . ?
C00B C007 C009 116.4(3) . . ?
C00P C008 C007 111.4(3) . . ?
C00P C008 C00Q 107.4(4) . . ?
C00P C008 C00S 106.6(4) . . ?
C00Q C008 C007 110.7(4) . . ?
C00Q C008 C00S 109.5(4) . . ?
C00S C008 C007 111.1(4) . . ?
O002 C009 C007 115.9(3) . . ?
O002 C009 C00A 121.2(3) . . ?
C00A C009 C007 122.8(3) . . ?
C009 C00A C00F 117.5(3) . . ?
C009 C00A C00J 123.0(3) . . ?
C00F C00A C00J 119.5(3) . . ?
C00K C00B C007 122.8(3) . . ?
O003 C00C C00E 124.2(5) . . ?
O003 C00C C00U 126.3(5) . . ?
C00U C00C C00E 109.4(4) . . ?
O005 C00D C00L 116.6(4) . . ?
O005 C00D C00N 124.4(4) . . ?
C00N C00D C00L 119.0(4) . . ?
C00I C00E C00C 105.6(3) . . ?
C00I C00E C00M 109.7(3) . . ?
C00I C00E C00O 110.7(3) . . ?
C00M C00E C00C 111.0(3) . . ?
C00O C00E C00C 101.7(4) . . ?
C00O C00E C00M 117.2(3) . . ?
C00A C00F C00K 122.2(3) . . ?
C00L C00G C006 122.0(4) . . ?
C006 C00H C00N 122.0(4) . . ?
O001 C00I C00E 110.6(3) . . ?
O004 C00I O001 123.3(3) . . ?
O004 C00I C00E 126.1(4) . . ?
C00V C00J C00A 109.8(3) . . ?
C00W C00J C00A 111.7(3) . . ?
C00W C00J C00V 105.2(5) . . ?
C00Y C00J C00A 110.9(4) . . ?
C00Y C00J C00V 112.0(4) . . ?
C00Y C00J C00W 107.1(4) . . ?
C00B C00K C00F 118.2(3) . . ?
C00B C00K C00M 121.9(3) . . ?
C00F C00K C00M 119.9(3) . . ?
C00G C00L C00D 120.3(4) . . ?
C006 C00M C00E 113.8(3) . . ?
C006 C00M C00K 112.6(3) . . ?
C00K C00M C00E 112.5(3) . . ?
C00D C00N C00H 119.5(4) . . ?
C00X C00O C00E 105.8(4) . . ?
C00C C00U C00X 105.6(4) . . ?
C00U C00X C00O 103.6(4) . . ?

_shelx_res_file                  
;
TITL exp_7327_a.res in P2(1)2(1)2(1)
    exp_7327.res
    created by SHELXL-2018/3 at 09:36:01 on 05-Nov-2019
REM Old TITL exp_7327_a.res in P2(1)2(1)2(1)
REM SHELXT solution in P2(1)2(1)2(1): R1 0.174, Rweak 0.036, Alpha 0.005
REM <I/s> 0.890 for 24 systematic absences, Orientation as input
REM Flack x = -0.349 ( 1.116 ) from 1202 Parsons' quotients
REM Formula found by SHELXT: C29 O5
CELL 0.71073 10.047 11.0487 24.242 90 90 90
ZERR 4 0.0009 0.0007 0.0014 0 0 0
LATT -1
SYMM 0.5-X,-Y,0.5+Z
SYMM -X,0.5+Y,0.5-Z
SYMM 0.5+X,0.5-Y,-Z
SFAC C H O
UNIT 116 152 20
DFIX 1.8 H00c H00x
DFIX 1.8 H00c H00z

L.S. 10
PLAN  20
BOND
list 4
fmap 2
acta
REM <olex2.extras>
REM <HklSrc "%.\\exp_7327.hkl">
REM </olex2.extras>

WGHT    0.080700    0.038400
FVAR       0.54253
O001  3    0.763739    0.653776    0.241488    11.00000    0.08805    0.05987 =
         0.03200    0.00623    0.00322   -0.00531
O002  3    0.581782    0.474791    0.567939    11.00000    0.07650    0.10931 =
         0.03051    0.00098    0.00203   -0.03779
AFIX 147
H002  2    0.622076    0.523129    0.587432    11.00000   -1.50000
AFIX   0
O003  3    0.931056    0.676052    0.344554    11.00000    0.07508    0.09637 =
         0.06437   -0.00122   -0.00607   -0.02443
O004  3    0.796165    0.460854    0.218347    11.00000    0.08474    0.07270 =
         0.04569   -0.01079    0.00702    0.00407
O005  3    0.167475    0.552937    0.222771    11.00000    0.07294    0.10662 =
         0.06668   -0.00664   -0.02146    0.01375
C006  1    0.528346    0.566868    0.307286    11.00000    0.05384    0.04996 =
         0.02876    0.00309    0.00227   -0.00218
C007  1    0.519471    0.443126    0.474761    11.00000    0.04297    0.04862 =
         0.03709    0.00336    0.00050   -0.00459
C008  1    0.407121    0.357424    0.492724    11.00000    0.04758    0.06619 =
         0.04286    0.00064    0.00140   -0.01005
C009  1    0.603720    0.502067    0.513214    11.00000    0.05186    0.06572 =
         0.02924    0.00076    0.00084   -0.00325
C00A  1    0.702874    0.582436    0.497518    11.00000    0.04442    0.04870 =
         0.03398   -0.00286   -0.00034   -0.00427
C00B  1    0.540509    0.470122    0.419575    11.00000    0.04848    0.05370 =
         0.03282   -0.00541   -0.00247   -0.00785
AFIX  43
H00B  2    0.487377    0.432515    0.393249    11.00000   -1.20000
AFIX   0
C00C  1    0.911649    0.569844    0.337509    11.00000    0.06266    0.09423 =
         0.03612    0.00441    0.00655   -0.01212
C00D  1    0.287763    0.551867    0.249859    11.00000    0.04819    0.07600 =
         0.04000    0.00623   -0.00407    0.00436
C00E  1    0.778573    0.515723    0.315189    11.00000    0.05281    0.05730 =
         0.03563    0.00778    0.00251    0.00235
C00F  1    0.716324    0.606749    0.441595    11.00000    0.05177    0.04998 =
         0.03916   -0.00359    0.00293   -0.00964
AFIX  43
H00F  2    0.780259    0.662308    0.430263    11.00000   -1.20000
AFIX   0
C00G  1    0.436397    0.659313    0.308786    11.00000    0.06337    0.05391 =
         0.04019   -0.00298    0.00381    0.00419
AFIX  43
H00G  2    0.455373    0.728382    0.329254    11.00000   -1.20000
AFIX   0
C00H  1    0.496096    0.466154    0.277116    11.00000    0.05789    0.05202 =
         0.04873   -0.00363   -0.00754    0.00568
AFIX  43
H00H  2    0.555505    0.401644    0.276095    11.00000   -1.20000
AFIX   0
C00I  1    0.781244    0.536730    0.253005    11.00000    0.05009    0.06183 =
         0.03913   -0.00015    0.00065   -0.00384
C00J  1    0.794193    0.647184    0.539205    11.00000    0.05847    0.06093 =
         0.04127   -0.00770   -0.00509   -0.00954
C00K  1    0.637352    0.550772    0.401952    11.00000    0.05217    0.04719 =
         0.03476    0.00017    0.00207   -0.00175
C00L  1    0.317880    0.652557    0.281040    11.00000    0.07385    0.06115 =
         0.05061    0.00339    0.00053    0.01638
AFIX  43
H00L  2    0.257475    0.716154    0.283243    11.00000   -1.20000
AFIX   0
C00M  1    0.656566    0.581324    0.340779    11.00000    0.05289    0.04334 =
         0.03553    0.00292    0.00118   -0.00352
AFIX  13
H00M  2    0.677933    0.667829    0.339599    11.00000   -1.20000
AFIX   0
C00N  1    0.377396    0.457488    0.248020    11.00000    0.06841    0.06322 =
         0.04416   -0.00825   -0.00411    0.00032
AFIX  43
H00N  2    0.358525    0.388538    0.227453    11.00000   -1.20000
AFIX   0
C00O  1    0.795674    0.380848    0.328496    11.00000    0.06988    0.06345 =
         0.05045    0.00700    0.00091    0.00605
AFIX  23
H00A  2    0.761508    0.362847    0.365010    11.00000   -1.20000
H00C  2    0.748557    0.331462    0.301793    11.00000   -1.20000
AFIX   0
C00P  1    0.333714    0.305557    0.443233    11.00000    0.06853    0.08564 =
         0.06314   -0.00533    0.00194   -0.02844
AFIX 137
H00D  2    0.294199    0.370259    0.422486    11.00000   -1.50000
H00E  2    0.265335    0.251398    0.455715    11.00000   -1.50000
H00I  2    0.395261    0.262266    0.420248    11.00000   -1.50000
AFIX   0
C00Q  1    0.305244    0.424393    0.527975    11.00000    0.06435    0.11443 =
         0.08670   -0.03087    0.02412   -0.02653
AFIX 137
H00J  2    0.348026    0.455862    0.560350    11.00000   -1.50000
H00K  2    0.235755    0.369566    0.538672    11.00000   -1.50000
H00O  2    0.267814    0.489909    0.507095    11.00000   -1.50000
AFIX   0
C00R  1    0.746515    0.683116    0.184187    11.00000    0.10800    0.07778 =
         0.03709    0.01303   -0.00145   -0.00471
AFIX 137
H00P  2    0.820239    0.651879    0.163403    11.00000   -1.50000
H00Q  2    0.742456    0.769420    0.179921    11.00000   -1.50000
H00R  2    0.665341    0.647652    0.170951    11.00000   -1.50000
AFIX   0
C00S  1    0.461977    0.249753    0.525000    11.00000    0.08229    0.08563 =
         0.07908    0.02685   -0.00633   -0.01750
AFIX 137
H00S  2    0.524054    0.206118    0.502399    11.00000   -1.50000
H00T  2    0.390091    0.197166    0.535304    11.00000   -1.50000
H00U  2    0.506277    0.278275    0.557590    11.00000   -1.50000
AFIX   0
C00T  1    0.143356    0.454760    0.187100    11.00000    0.07973    0.15739 =
         0.06537   -0.01790   -0.02286    0.00890
AFIX 137
H00V  2    0.136244    0.483709    0.149879    11.00000   -1.50000
H00W  2    0.061851    0.415552    0.197485    11.00000   -1.50000
H00X  2    0.215532    0.398090    0.189620    11.00000   -1.50000
AFIX   0
C00U  1    1.005873    0.469444    0.350735    11.00000    0.05223    0.13434 =
         0.07521    0.03318    0.00166    0.00702
AFIX  23
H00Y  2    1.015623    0.460515    0.390335    11.00000   -1.20000
H     2    1.092737    0.485142    0.334802    11.00000   -1.20000
AFIX   0
C00V  1    0.874961    0.553955    0.571477    11.00000    0.08208    0.08778 =
         0.09770    0.00240   -0.04103   -0.00676
AFIX 137
H00Z  2    0.899101    0.488370    0.547506    11.00000   -1.50000
HA    2    0.822489    0.523494    0.601519    11.00000   -1.50000
HB    2    0.954072    0.591387    0.585694    11.00000   -1.50000
AFIX   0
C00W  1    0.896974    0.726417    0.510446    11.00000    0.11682    0.11180 =
         0.06292   -0.00003   -0.01058   -0.06506
AFIX 137
H00   2    0.949466    0.677653    0.485930    11.00000   -1.50000
HC    2    0.953840    0.763111    0.537521    11.00000   -1.50000
HD    2    0.852414    0.788437    0.489754    11.00000   -1.50000
AFIX   0
C00X  1    0.944814    0.356459    0.325763    11.00000    0.08152    0.09779 =
         0.06264    0.01664    0.01119    0.02823
AFIX  23
H0AA  2    0.968227    0.285122    0.346972    11.00000   -1.20000
HE    2    0.973854    0.345420    0.287936    11.00000   -1.20000
AFIX   0
C00Y  1    0.714014    0.729130    0.577076    11.00000    0.09367    0.12723 =
         0.08862   -0.06524   -0.02050    0.00824
AFIX 137
H1AA  2    0.656785    0.779807    0.555346    11.00000   -1.50000
HF    2    0.773498    0.778754    0.598263    11.00000   -1.50000
HG    2    0.661130    0.680571    0.601531    11.00000   -1.50000
AFIX   0
HKLF 4


REM  exp_7327_a.res in P2(1)2(1)2(1)
REM wR2 = 0.1814, GooF = S = 1.027, Restrained GooF = 4.125 for all data
REM R1 = 0.0652 for 3790 Fo > 4sig(Fo) and 0.1185 for all 6455 data
REM 316 parameters refined using 2 restraints

END

WGHT      0.0807      0.0384

REM Highest difference peak  0.230,  deepest hole -0.239,  1-sigma level  0.039
Q1    1   0.0495  0.4662  0.1686  11.00000  0.05    0.23
Q2    1   0.1109  0.4623  0.1850  11.00000  0.05    0.20
Q3    1   0.8678  0.5653  0.5847  11.00000  0.05    0.19
Q4    1   0.7069  0.5227  0.3326  11.00000  0.05    0.16
Q5    1   0.9321  0.6402  0.6054  11.00000  0.05    0.16
Q6    1   0.8367  0.7541  0.3517  11.00000  0.05    0.16
Q7    1   0.2139  0.4474  0.1567  11.00000  0.05    0.15
Q8    1   0.4997  0.5234  0.5826  11.00000  0.05    0.15
Q9    1   0.1247  0.3597  0.2191  11.00000  0.05    0.15
Q10   1   0.3161  0.4751  0.1659  11.00000  0.05    0.14
Q11   1   0.5817  0.5650  0.3235  11.00000  0.05    0.13
Q12   1   0.8376  0.4790  0.5828  11.00000  0.05    0.13
Q13   1   0.4196  0.5143  0.1765  11.00000  0.05    0.13
Q14   1   0.7682  0.8202  0.4173  11.00000  0.05    0.13
Q15   1   0.9904  0.6006  0.1712  11.00000  0.05    0.13
Q16   1   0.4318  0.4946  0.4000  11.00000  0.05    0.13
Q17   1   0.3641  0.6128  0.5836  11.00000  0.05    0.13
Q18   1   0.7335  0.5216  0.4178  11.00000  0.05    0.13
Q19   1   0.7314  0.7648  0.3344  11.00000  0.05    0.12
Q20   1   0.7959  0.4845  0.3237  11.00000  0.05    0.12
;
_shelx_res_checksum              74737
_olex2_date_sample_data_collection 1569396252.0
_olex2_submission_special_instructions 'No special instructions were received'
_oxdiff_exptl_absorpt_empirical_details 
;
Empirical correction (ABSPACK) includes:
- Absorption correction using spherical harmonics
- Frame scaling
;
_oxdiff_exptl_absorpt_empirical_full_max 2.135
_oxdiff_exptl_absorpt_empirical_full_min 0.530
####################################################################### 
# 
# This file contains crystal structure data downloaded from the 
# Cambridge Structural Database (CSD) hosted by the Cambridge 
# Crystallographic Data Centre (CCDC).
# 
# Full information about CCDC data access policies and citation 
# guidelines are available at http://www.ccdc.cam.ac.uk/access/V1 
# 
# Audit and citation data items may have been added by the CCDC. 
# Please retain this information to preserve the provenance of 
# this file and to allow appropriate attribution of the data. 
# 
#######################################################################

data_1
_database_code_depnum_ccdc_archive 'CCDC 1963665'
loop_
_audit_author_name
_audit_author_address
'Simon Herbert'
;HUAqiao
China
;
_audit_update_record             
;
2019-11-05 deposited with the CCDC.	2020-05-25 downloaded from the CCDC.
;
_audit_creation_date             2019-10-18
_audit_creation_method           
;
Olex2 1.2
(compiled 2018.05.29 svn.r3508 for OlexSys, GUI svn.r5506)
;
_shelx_SHELXL_version_number     2018/3
_chemical_name_common            ?
_chemical_name_systematic        ?
_chemical_formula_moiety         'C33 H37 N O7'
_chemical_formula_sum            'C33 H37 N O7'
_chemical_formula_weight         559.63
_chemical_absolute_configuration ad
_chemical_melting_point          ?
loop_
_atom_type_symbol
_atom_type_description
_atom_type_scat_dispersion_real
_atom_type_scat_dispersion_imag
_atom_type_scat_source
C C 0.0033 0.0016 'International Tables Vol C Tables 4.2.6.8 and 6.1.1.4'
H H 0.0000 0.0000 'International Tables Vol C Tables 4.2.6.8 and 6.1.1.4'
N N 0.0061 0.0033 'International Tables Vol C Tables 4.2.6.8 and 6.1.1.4'
O O 0.0106 0.0060 'International Tables Vol C Tables 4.2.6.8 and 6.1.1.4'

_shelx_space_group_comment       
;
The symmetry employed for this shelxl refinement is uniquely defined
by the following loop, which should always be used as a source of
symmetry information in preference to the above space-group names.
They are only intended as comments.
;
_space_group_crystal_system      orthorhombic
_space_group_IT_number           19
_space_group_name_H-M_alt        'P 21 21 21'
_space_group_name_Hall           'P 2ac 2ab'
loop_
_space_group_symop_operation_xyz
'x, y, z'
'-x+1/2, -y, z+1/2'
'-x, y+1/2, -z+1/2'
'x+1/2, -y+1/2, -z'

_cell_length_a                   10.4833(19)
_cell_length_b                   14.435(2)
_cell_length_c                   21.245(4)
_cell_angle_alpha                90
_cell_angle_beta                 90
_cell_angle_gamma                90
_cell_volume                     3214.9(9)
_cell_formula_units_Z            4
_cell_measurement_reflns_used    1707
_cell_measurement_temperature    293(2)
_cell_measurement_theta_max      19.3650
_cell_measurement_theta_min      3.8490
_shelx_estimated_absorpt_T_max   ?
_shelx_estimated_absorpt_T_min   ?
_exptl_absorpt_coefficient_mu    0.081
_exptl_absorpt_correction_T_max  ?
_exptl_absorpt_correction_T_min  ?
_exptl_absorpt_correction_type   none
_exptl_absorpt_process_details   ?
_exptl_absorpt_special_details   ?
_exptl_crystal_colour            ?
_exptl_crystal_description       block
_exptl_crystal_density_diffrn    1.156
_exptl_crystal_density_meas      ?
_exptl_crystal_density_method    ?
_exptl_crystal_F_000             1192
_exptl_crystal_size_max          ?
_exptl_crystal_size_mid          ?
_exptl_crystal_size_min          ?
_exptl_transmission_factor_max   ?
_exptl_transmission_factor_min   ?
_diffrn_reflns_av_R_equivalents  0.0674
_diffrn_reflns_av_unetI/netI     0.1332
_diffrn_reflns_Laue_measured_fraction_full 0.997
_diffrn_reflns_Laue_measured_fraction_max 0.877
_diffrn_reflns_limit_h_max       14
_diffrn_reflns_limit_h_min       -13
_diffrn_reflns_limit_k_max       19
_diffrn_reflns_limit_k_min       -19
_diffrn_reflns_limit_l_max       28
_diffrn_reflns_limit_l_min       -27
_diffrn_reflns_number            17567
_diffrn_reflns_point_group_measured_fraction_full 0.944
_diffrn_reflns_point_group_measured_fraction_max 0.796
_diffrn_reflns_theta_full        25.242
_diffrn_reflns_theta_max         29.351
_diffrn_reflns_theta_min         3.413
_diffrn_ambient_temperature      293(2)
_diffrn_detector_area_resol_mean ?
_diffrn_measured_fraction_theta_full 0.997
_diffrn_measured_fraction_theta_max 0.877
_diffrn_measurement_device_type  'Bruker APEX-II CCD'
_diffrn_measurement_method       '\f and \w scans'
_diffrn_radiation_type           MoK\a
_diffrn_radiation_wavelength     0.71073
_diffrn_source                   ?
_diffrn_standards_number         0
_reflns_Friedel_coverage         0.634
_reflns_Friedel_fraction_full    0.876
_reflns_Friedel_fraction_max     0.695
_reflns_number_gt                2618
_reflns_number_total             7044
_reflns_special_details          
;
 Reflections were merged by SHELXL according to the crystal
 class for the calculation of statistics and refinement.
 
 _reflns_Friedel_fraction is defined as the number of unique
 Friedel pairs measured divided by the number that would be
 possible theoretically, ignoring centric projections and
 systematic absences.
;
_reflns_threshold_expression     'I > 2\s(I)'
_computing_cell_refinement       ?
_computing_data_collection       ?
_computing_data_reduction        ?
_computing_molecular_graphics    'Olex2 (Dolomanov et al., 2009)'
_computing_publication_material  'Olex2 (Dolomanov et al., 2009)'
_computing_structure_refinement  'ShelXL (Sheldrick, 2015)'
_computing_structure_solution    'ShelXT (Sheldrick, 2015)'
_refine_diff_density_max         0.258
_refine_diff_density_min         -0.205
_refine_diff_density_rms         0.041
_refine_ls_abs_structure_details 
;
 Flack x determined using 645 quotients [(I+)-(I-)]/[(I+)+(I-)]
 (Parsons, Flack and Wagner, Acta Cryst. B69 (2013) 249-259).
;
_refine_ls_abs_structure_Flack   -1.4(10)
_refine_ls_extinction_coef       .
_refine_ls_extinction_method     none
_refine_ls_goodness_of_fit_ref   1.032
_refine_ls_hydrogen_treatment    mixed
_refine_ls_matrix_type           full
_refine_ls_number_parameters     384
_refine_ls_number_reflns         7044
_refine_ls_number_restraints     0
_refine_ls_R_factor_all          0.2473
_refine_ls_R_factor_gt           0.0864
_refine_ls_restrained_S_all      1.032
_refine_ls_shift/su_max          0.000
_refine_ls_shift/su_mean         0.000
_refine_ls_structure_factor_coef Fsqd
_refine_ls_weighting_details     
'w=1/[\s^2^(Fo^2^)+(0.0731P)^2^] where P=(Fo^2^+2Fc^2^)/3'
_refine_ls_weighting_scheme      calc
_refine_ls_wR_factor_gt          0.1593
_refine_ls_wR_factor_ref         0.2271
_refine_special_details          ?
_olex2_refinement_description    
;
1. Fixed Uiso
 At 1.2 times of:
  All C(H) groups
 At 1.5 times of:
  All C(H,H) groups, All C(H,H,H) groups, All O(H) groups
2.a Ternary CH refined with riding coordinates:
 C007(H007), C00C(H00C)
2.b Aromatic/amide H refined with riding coordinates:
 C00E(H00E), C00G(H00G), C00J(H00J), C00K(H00K), C00L(H00L), C00N(H00N),
 C00O(H00O), C00P(H00P), C00Q(H00Q), C00R(H00R), C00S(H00S)
2.c Idealised Me refined as rotating group:
 C00X(H00A,H00B,H00D), C00Z(H00H,H00I,H00M), C010(H01A,H01B,H01C), C012(H01F,
 H01G,H01H), C013(H01I,H01J,H01K), C014(H01L,H01M,H01N), C015(H01O,H01P,H01Q)
2.d Idealised tetrahedral OH refined as rotating group:
 O00F(H00F)
;
_atom_sites_solution_hydrogens   mixed
_atom_sites_solution_primary     dual
_atom_sites_solution_secondary   ?
loop_
_atom_site_label
_atom_site_type_symbol
_atom_site_fract_x
_atom_site_fract_y
_atom_site_fract_z
_atom_site_U_iso_or_equiv
_atom_site_adp_type
_atom_site_occupancy
_atom_site_site_symmetry_order
_atom_site_calc_flag
_atom_site_refinement_flags_posn
_atom_site_refinement_flags_adp
_atom_site_refinement_flags_occupancy
_atom_site_disorder_assembly
_atom_site_disorder_group
O001 O -0.7646(5) -0.2453(3) -0.6065(2) 0.0863(14) Uani 1 1 d . . . . .
O002 O -0.5703(5) -0.2032(4) -0.5758(2) 0.1019(17) Uani 1 1 d . . . . .
O003 O -0.5822(5) -0.4201(3) -0.5547(3) 0.1033(17) Uani 1 1 d . . . . .
O004 O -0.6876(6) 0.1022(4) -0.3700(3) 0.121(2) Uani 1 1 d . . . . .
C005 C -0.6748(7) -0.4007(4) -0.5242(3) 0.0662(17) Uani 1 1 d . . . . .
C006 C -0.7659(6) -0.4735(4) -0.5038(3) 0.0589(16) Uani 1 1 d . . . . .
C007 C -0.6985(6) -0.2979(4) -0.5079(3) 0.0588(16) Uani 1 1 d . . . . .
H007 H -0.788349 -0.289096 -0.496679 0.071 Uiso 1 1 calc R . . . .
C008 C -0.6388(6) -0.1695(4) -0.4314(3) 0.0633(16) Uani 1 1 d . . . . .
C009 C -0.6680(7) -0.2427(4) -0.5666(3) 0.0718(18) Uani 1 1 d . . . . .
O00A O -1.0037(7) -0.7630(5) -0.4792(4) 0.154(3) Uani 1 1 d . . . . .
C00B C -0.6198(6) -0.3363(4) -0.3988(3) 0.0621(16) Uani 1 1 d . . . . .
C00C C -0.6135(6) -0.2683(4) -0.4522(3) 0.0635(17) Uani 1 1 d . . . . .
H00C H -0.525419 -0.269737 -0.467708 0.076 Uiso 1 1 calc R . . . .
N00D N -1.0165(8) -0.6893(6) -0.4554(5) 0.129(3) Uani 1 1 d . . . . .
C00E C -0.8725(6) -0.4565(4) -0.4683(3) 0.0738(19) Uani 1 1 d . . . . .
H00E H -0.889394 -0.396305 -0.455078 0.089 Uiso 1 1 calc R . . . .
O00F O -0.6487(7) -0.5336(5) -0.2582(3) 0.141(2) Uani 1 1 d . . . . .
H00F H -0.581028 -0.561601 -0.254675 0.212 Uiso 1 1 calc GR . . . .
C00G C -0.7412(6) -0.5637(5) -0.5217(3) 0.0751(19) Uani 1 1 d . . . . .
H00G H -0.667758 -0.576970 -0.544578 0.090 Uiso 1 1 calc R . . . .
C00H C -0.9284(7) -0.6141(4) -0.4727(4) 0.078(2) Uani 1 1 d . . . . .
C00I C -0.6790(8) 0.0130(5) -0.3913(4) 0.080(2) Uani 1 1 d . . . . .
C00J C -0.5441(6) -0.1182(5) -0.4045(3) 0.076(2) Uani 1 1 d . . . . .
H00J H -0.463997 -0.144925 -0.399392 0.091 Uiso 1 1 calc R . . . .
C00K C -0.5382(7) -0.4126(5) -0.3979(3) 0.0776(19) Uani 1 1 d . . . . .
H00K H -0.475513 -0.417617 -0.428704 0.093 Uiso 1 1 calc R . . . .
C00L C -0.8241(8) -0.6345(4) -0.5063(4) 0.082(2) Uani 1 1 d . . . . .
H00L H -0.807792 -0.695082 -0.518893 0.098 Uiso 1 1 calc R . . . .
C00M C -0.5476(8) -0.4807(5) -0.3529(4) 0.083(2) Uani 1 1 d . . . . .
C00N C -0.9549(7) -0.5265(5) -0.4518(4) 0.088(2) Uani 1 1 d . . . . .
H00N H -1.026461 -0.514742 -0.427210 0.106 Uiso 1 1 calc R . . . .
C00O C -0.7437(10) -0.1998(8) -0.6673(4) 0.133(4) Uani 1 1 d . . . . .
H00O H -0.675343 -0.161100 -0.676655 0.160 Uiso 1 1 calc R . . . .
C00P C -0.7762(8) -0.0359(5) -0.4160(4) 0.102(3) Uani 1 1 d . . . . .
H00P H -0.856857 -0.009517 -0.419615 0.122 Uiso 1 1 calc R . . . .
C00Q C -0.7549(7) -0.1260(5) -0.4361(4) 0.087(2) Uani 1 1 d . . . . .
H00Q H -0.822629 -0.158611 -0.453644 0.105 Uiso 1 1 calc R . . . .
C00R C -0.7092(7) -0.3287(5) -0.3518(3) 0.077(2) Uani 1 1 d . . . . .
H00R H -0.763764 -0.277877 -0.351816 0.093 Uiso 1 1 calc R . . . .
C00S C -0.5622(8) -0.0293(5) -0.3846(4) 0.089(2) Uani 1 1 d . . . . .
H00S H -0.494985 0.003092 -0.366366 0.107 Uiso 1 1 calc R . . . .
C00T C -0.7213(7) -0.3943(6) -0.3040(4) 0.086(2) Uani 1 1 d . . . . .
C00U C -0.6389(9) -0.4692(6) -0.3061(4) 0.096(2) Uani 1 1 d . . . . .
C00V C -0.4599(10) -0.5676(6) -0.3558(5) 0.112(3) Uani 1 1 d . . . . .
O00W O -1.0940(10) -0.6747(5) -0.4170(7) 0.272(8) Uani 1 1 d . . . . .
C00X C -0.7973(10) 0.1512(6) -0.3839(5) 0.146(4) Uani 1 1 d . . . . .
H00A H -0.818184 0.143063 -0.427515 0.220 Uiso 1 1 calc GR . . . .
H00B H -0.783769 0.215733 -0.375373 0.220 Uiso 1 1 calc GR . . . .
H00D H -0.866280 0.128702 -0.358329 0.220 Uiso 1 1 calc GR . . . .
C00Y C -0.8232(9) -0.3818(8) -0.2523(4) 0.116(3) Uani 1 1 d . . . . .
C00Z C -0.3720(10) -0.5612(7) -0.4131(5) 0.146(4) Uani 1 1 d . . . . .
H00H H -0.422486 -0.554396 -0.450485 0.219 Uiso 1 1 calc GR . . . .
H00I H -0.321693 -0.616574 -0.416038 0.219 Uiso 1 1 calc GR . . . .
H00M H -0.316759 -0.508584 -0.408599 0.219 Uiso 1 1 calc GR . . . .
C010 C -0.8409(12) -0.2228(8) -0.7090(4) 0.160(5) Uani 1 1 d . . . . .
H01A H -0.826320 -0.192534 -0.748638 0.240 Uiso 1 1 calc GR . . . .
H01B H -0.921298 -0.203088 -0.692094 0.240 Uiso 1 1 calc GR . . . .
H01C H -0.842079 -0.288682 -0.715219 0.240 Uiso 1 1 calc GR . . . .
C011 C -0.3805(14) -0.5731(10) -0.2952(7) 0.166(6) Uani 1 1 d . . . . .
H01D H -0.316(15) -0.523(11) -0.287(8) 0.250 Uiso 1 1 d R . . . .
H01E H -0.320(15) -0.608(11) -0.298(8) 0.250 Uiso 1 1 d R . . . .
C012 C -0.5440(13) -0.6544(6) -0.3640(5) 0.162(5) Uani 1 1 d . . . . .
H01F H -0.604337 -0.657836 -0.330134 0.243 Uiso 1 1 calc GR . . . .
H01G H -0.491167 -0.708776 -0.363729 0.243 Uiso 1 1 calc GR . . . .
H01H H -0.588793 -0.650776 -0.403369 0.243 Uiso 1 1 calc GR . . . .
C013 C -0.8972(9) -0.2906(8) -0.2598(4) 0.141(4) Uani 1 1 d . . . . .
H01I H -0.838224 -0.239829 -0.262174 0.211 Uiso 1 1 calc GR . . . .
H01J H -0.952566 -0.282052 -0.224245 0.211 Uiso 1 1 calc GR . . . .
H01K H -0.947212 -0.292810 -0.297626 0.211 Uiso 1 1 calc GR . . . .
C014 C -0.7642(11) -0.3794(9) -0.1870(4) 0.171(5) Uani 1 1 d . . . . .
H01L H -0.726977 -0.438621 -0.177740 0.257 Uiso 1 1 calc GR . . . .
H01M H -0.828944 -0.365588 -0.156503 0.257 Uiso 1 1 calc GR . . . .
H01N H -0.699283 -0.332526 -0.185603 0.257 Uiso 1 1 calc GR . . . .
C015 C -0.9227(12) -0.4589(10) -0.2581(6) 0.190(6) Uani 1 1 d . . . . .
H01O H -0.961909 -0.456089 -0.298857 0.285 Uiso 1 1 calc GR . . . .
H01P H -0.986679 -0.450987 -0.226167 0.285 Uiso 1 1 calc GR . . . .
H01Q H -0.881999 -0.517937 -0.252767 0.285 Uiso 1 1 calc GR . . . .

loop_
_atom_site_aniso_label
_atom_site_aniso_U_11
_atom_site_aniso_U_22
_atom_site_aniso_U_33
_atom_site_aniso_U_23
_atom_site_aniso_U_13
_atom_site_aniso_U_12
O001 0.069(3) 0.114(4) 0.076(3) 0.017(3) -0.014(3) -0.027(3)
O002 0.087(4) 0.127(4) 0.092(3) 0.014(3) -0.010(3) -0.055(3)
O003 0.086(4) 0.092(3) 0.133(4) -0.013(3) 0.051(4) -0.003(3)
O004 0.131(5) 0.086(4) 0.145(5) -0.032(4) -0.041(4) 0.019(3)
C005 0.055(4) 0.072(4) 0.072(4) -0.004(4) 0.007(4) 0.003(3)
C006 0.055(4) 0.053(3) 0.069(4) -0.009(3) 0.011(3) -0.003(3)
C007 0.052(4) 0.058(4) 0.067(4) -0.004(3) 0.007(3) -0.004(3)
C008 0.057(4) 0.065(4) 0.068(4) 0.005(4) -0.010(4) 0.005(3)
C009 0.067(5) 0.071(4) 0.077(5) 0.005(4) -0.001(5) -0.019(4)
O00A 0.152(6) 0.086(4) 0.223(8) -0.013(5) 0.002(6) -0.041(4)
C00B 0.049(4) 0.074(4) 0.063(4) 0.009(4) 0.004(4) 0.004(3)
C00C 0.051(4) 0.068(4) 0.071(4) 0.002(4) -0.002(3) 0.001(3)
N00D 0.099(6) 0.076(5) 0.211(10) 0.004(6) 0.030(6) -0.009(5)
C00E 0.065(4) 0.051(4) 0.105(5) -0.002(4) 0.025(4) -0.001(3)
O00F 0.177(7) 0.133(5) 0.114(4) 0.054(4) 0.013(5) 0.020(5)
C00G 0.066(4) 0.074(4) 0.086(5) -0.014(4) 0.012(4) 0.012(4)
C00H 0.066(5) 0.057(4) 0.111(5) 0.006(4) 0.007(5) -0.016(4)
C00I 0.089(6) 0.067(5) 0.084(5) -0.007(4) -0.004(5) 0.006(4)
C00J 0.059(4) 0.081(5) 0.088(5) -0.002(4) -0.015(4) -0.008(4)
C00K 0.069(5) 0.078(5) 0.086(5) 0.010(5) -0.005(4) -0.001(4)
C00L 0.082(5) 0.055(4) 0.109(6) -0.011(4) 0.003(5) 0.000(4)
C00M 0.091(6) 0.078(5) 0.081(5) 0.012(5) -0.012(5) 0.010(4)
C00N 0.072(5) 0.068(5) 0.125(6) 0.000(5) 0.035(5) 0.002(4)
C00O 0.113(7) 0.222(11) 0.064(5) 0.051(6) -0.025(5) -0.069(7)
C00P 0.073(5) 0.092(6) 0.141(7) -0.035(6) -0.035(5) 0.010(4)
C00Q 0.069(5) 0.076(5) 0.116(6) -0.021(5) -0.030(5) 0.003(4)
C00R 0.068(5) 0.087(5) 0.077(5) 0.014(5) -0.016(4) 0.003(4)
C00S 0.087(6) 0.084(5) 0.098(5) -0.022(5) -0.018(5) -0.011(4)
C00T 0.071(5) 0.112(6) 0.076(5) 0.014(5) 0.002(4) 0.005(5)
C00U 0.108(7) 0.094(6) 0.087(6) 0.029(5) -0.003(6) -0.004(5)
C00V 0.131(8) 0.088(6) 0.118(7) 0.025(6) -0.002(7) 0.025(6)
O00W 0.200(9) 0.103(5) 0.51(2) -0.002(8) 0.211(12) -0.031(6)
C00X 0.161(10) 0.093(6) 0.185(10) -0.030(7) -0.030(9) 0.021(7)
C00Y 0.104(7) 0.164(9) 0.079(6) 0.022(6) 0.022(6) 0.015(7)
C00Z 0.141(9) 0.123(7) 0.174(10) 0.006(7) 0.032(8) 0.063(7)
C010 0.204(13) 0.192(11) 0.084(6) -0.003(7) 0.024(8) -0.020(9)
C011 0.185(14) 0.153(10) 0.161(10) 0.035(10) -0.050(10) 0.072(9)
C012 0.254(15) 0.091(6) 0.141(9) 0.016(7) -0.007(9) -0.002(8)
C013 0.102(7) 0.229(12) 0.091(6) 0.006(7) 0.022(6) 0.043(8)
C014 0.172(11) 0.270(15) 0.071(5) 0.028(8) 0.004(6) 0.058(10)
C015 0.162(11) 0.244(14) 0.163(10) 0.024(10) 0.074(10) -0.058(11)

_geom_special_details            
;
 All esds (except the esd in the dihedral angle between two l.s. planes)
 are estimated using the full covariance matrix.  The cell esds are taken
 into account individually in the estimation of esds in distances, angles
 and torsion angles; correlations between esds in cell parameters are only
 used when they are defined by crystal symmetry.  An approximate (isotropic)
 treatment of cell esds is used for estimating esds involving l.s. planes.
;
loop_
_geom_bond_atom_site_label_1
_geom_bond_atom_site_label_2
_geom_bond_distance
_geom_bond_site_symmetry_2
_geom_bond_publ_flag
O001 C009 1.321(8) . ?
O001 C00O 1.466(8) . ?
O002 C009 1.188(7) . ?
O003 C005 1.200(7) . ?
O004 C00I 1.368(8) . ?
O004 C00X 1.382(10) . ?
C005 C006 1.485(8) . ?
C005 C007 1.544(8) . ?
C006 C00E 1.370(8) . ?
C006 C00G 1.381(8) . ?
C007 C009 1.516(8) . ?
C007 C00C 1.541(8) . ?
C008 C00C 1.517(8) . ?
C008 C00J 1.364(8) . ?
C008 C00Q 1.373(8) . ?
O00A N00D 1.186(9) . ?
C00B C00C 1.502(8) . ?
C00B C00K 1.396(9) . ?
C00B C00R 1.374(9) . ?
N00D C00H 1.473(10) . ?
N00D O00W 1.170(11) . ?
C00E C00N 1.376(9) . ?
O00F C00U 1.382(8) . ?
C00G C00L 1.381(9) . ?
C00H C00L 1.338(9) . ?
C00H C00N 1.368(9) . ?
C00I C00P 1.346(9) . ?
C00I C00S 1.375(10) . ?
C00J C00S 1.365(9) . ?
C00K C00M 1.375(9) . ?
C00M C00U 1.390(11) . ?
C00M C00V 1.557(11) . ?
C00O C010 1.391(13) . ?
C00P C00Q 1.387(9) . ?
C00R C00T 1.393(9) . ?
C00T C00U 1.385(10) . ?
C00T C00Y 1.543(11) . ?
C00V C00Z 1.528(12) . ?
C00V C011 1.536(15) . ?
C00V C012 1.542(13) . ?
C00Y C013 1.537(12) . ?
C00Y C014 1.519(12) . ?
C00Y C015 1.531(14) . ?

loop_
_geom_angle_atom_site_label_1
_geom_angle_atom_site_label_2
_geom_angle_atom_site_label_3
_geom_angle
_geom_angle_site_symmetry_1
_geom_angle_site_symmetry_3
_geom_angle_publ_flag
C009 O001 C00O 116.0(6) . . ?
C00I O004 C00X 117.7(7) . . ?
O003 C005 C006 120.9(6) . . ?
O003 C005 C007 118.4(6) . . ?
C006 C005 C007 120.7(5) . . ?
C00E C006 C005 123.9(5) . . ?
C00E C006 C00G 118.3(5) . . ?
C00G C006 C005 117.8(6) . . ?
C009 C007 C005 106.7(5) . . ?
C009 C007 C00C 111.4(5) . . ?
C00C C007 C005 110.2(5) . . ?
C00J C008 C00C 120.3(6) . . ?
C00J C008 C00Q 115.3(6) . . ?
C00Q C008 C00C 124.3(6) . . ?
O001 C009 C007 110.6(5) . . ?
O002 C009 O001 124.7(7) . . ?
O002 C009 C007 124.7(7) . . ?
C00K C00B C00C 119.9(6) . . ?
C00R C00B C00C 121.9(6) . . ?
C00R C00B C00K 118.1(6) . . ?
C008 C00C C007 112.5(5) . . ?
C00B C00C C007 111.9(5) . . ?
C00B C00C C008 112.7(5) . . ?
O00A N00D C00H 118.9(9) . . ?
O00W N00D O00A 122.6(9) . . ?
O00W N00D C00H 118.4(9) . . ?
C006 C00E C00N 121.3(6) . . ?
C006 C00G C00L 120.9(6) . . ?
C00L C00H N00D 118.9(7) . . ?
C00L C00H C00N 122.9(6) . . ?
C00N C00H N00D 118.2(7) . . ?
O004 C00I C00S 116.2(7) . . ?
C00P C00I O004 125.0(7) . . ?
C00P C00I C00S 118.8(7) . . ?
C008 C00J C00S 122.6(7) . . ?
C00M C00K C00B 122.0(7) . . ?
C00H C00L C00G 118.5(6) . . ?
C00K C00M C00U 117.5(7) . . ?
C00K C00M C00V 120.4(8) . . ?
C00U C00M C00V 122.1(7) . . ?
C00H C00N C00E 118.0(6) . . ?
C010 C00O O001 110.2(8) . . ?
C00I C00P C00Q 119.3(7) . . ?
C008 C00Q C00P 123.3(7) . . ?
C00B C00R C00T 122.5(7) . . ?
C00J C00S C00I 120.6(7) . . ?
C00R C00T C00Y 120.1(8) . . ?
C00U C00T C00R 116.8(7) . . ?
C00U C00T C00Y 123.1(8) . . ?
O00F C00U C00M 119.9(8) . . ?
O00F C00U C00T 117.1(8) . . ?
C00T C00U C00M 123.0(7) . . ?
C00Z C00V C00M 109.8(7) . . ?
C00Z C00V C011 110.1(9) . . ?
C00Z C00V C012 107.7(9) . . ?
C011 C00V C00M 109.2(9) . . ?
C011 C00V C012 111.2(9) . . ?
C012 C00V C00M 108.8(8) . . ?
C013 C00Y C00T 112.1(8) . . ?
C014 C00Y C00T 111.8(8) . . ?
C014 C00Y C013 106.3(9) . . ?
C014 C00Y C015 111.5(9) . . ?
C015 C00Y C00T 109.3(8) . . ?
C015 C00Y C013 105.7(9) . . ?

_shelx_res_file                  
;
TITL 1_a.res in P2(1)2(1)2(1)
    1.res
    created by SHELXL-2018/3 at 15:08:27 on 18-Oct-2019
REM Old TITL 1 in P2(1)2(1)2(1)
REM SHELXT solution in P2(1)2(1)2(1): R1 0.274, Rweak 0.238, Alpha 0.026
REM <I/s> 0.527 for 25 systematic absences, Orientation as input
REM Flack x = -0.124 ( 1.367 ) from 714 Parsons' quotients
REM Formula found by SHELXT: C34 N2 O5
CELL 0.71073 10.4833 14.435 21.2446 90 90 90
ZERR 4 0.0019 0.0022 0.0037 0 0 0
LATT -1
SYMM 0.5-X,-Y,0.5+Z
SYMM -X,0.5+Y,0.5-Z
SYMM 0.5+X,0.5-Y,-Z
SFAC C H N O
UNIT 132 148 4 28

L.S. 4
PLAN  20
list 4
fmap 2
ACTA
REM <olex2.extras>
REM <HklSrc "%.\\1.hkl">
REM </olex2.extras>

WGHT    0.073100
FVAR       0.58522
O001  4   -0.764581   -0.245305   -0.606528    11.00000    0.06925    0.11365 =
         0.07596    0.01743   -0.01388   -0.02663
O002  4   -0.570317   -0.203180   -0.575836    11.00000    0.08665    0.12741 =
         0.09154    0.01430   -0.00995   -0.05526
O003  4   -0.582150   -0.420068   -0.554725    11.00000    0.08561    0.09158 =
         0.13265   -0.01310    0.05094   -0.00332
O004  4   -0.687590    0.102170   -0.369976    11.00000    0.13063    0.08596 =
         0.14516   -0.03226   -0.04080    0.01931
C005  1   -0.674765   -0.400732   -0.524213    11.00000    0.05498    0.07216 =
         0.07151   -0.00413    0.00701    0.00310
C006  1   -0.765877   -0.473547   -0.503790    11.00000    0.05476    0.05302 =
         0.06883   -0.00885    0.01084   -0.00335
C007  1   -0.698474   -0.297913   -0.507868    11.00000    0.05189    0.05759 =
         0.06699   -0.00441    0.00656   -0.00392
AFIX  13
H007  2   -0.788349   -0.289096   -0.496679    11.00000   -1.20000
AFIX   0
C008  1   -0.638752   -0.169452   -0.431442    11.00000    0.05702    0.06511 =
         0.06788    0.00541   -0.00975    0.00531
C009  1   -0.668003   -0.242656   -0.566637    11.00000    0.06683    0.07124 =
         0.07720    0.00496   -0.00119   -0.01893
O00A  4   -1.003720   -0.763048   -0.479188    11.00000    0.15199    0.08625 =
         0.22337   -0.01261    0.00167   -0.04071
C00B  1   -0.619792   -0.336255   -0.398775    11.00000    0.04850    0.07438 =
         0.06343    0.00900    0.00401    0.00385
C00C  1   -0.613463   -0.268328   -0.452234    11.00000    0.05116    0.06814 =
         0.07121    0.00166   -0.00224    0.00129
AFIX  13
H00C  2   -0.525419   -0.269737   -0.467708    11.00000   -1.20000
AFIX   0
N00D  3   -1.016509   -0.689345   -0.455356    11.00000    0.09923    0.07592 =
         0.21094    0.00363    0.02982   -0.00905
C00E  1   -0.872451   -0.456481   -0.468293    11.00000    0.06513    0.05127 =
         0.10501   -0.00168    0.02521   -0.00089
AFIX  43
H00E  2   -0.889394   -0.396305   -0.455078    11.00000   -1.20000
AFIX   0
O00F  4   -0.648735   -0.533622   -0.258157    11.00000    0.17687    0.13261 =
         0.11403    0.05424    0.01298    0.02050
AFIX 147
H00F  2   -0.581028   -0.561601   -0.254675    11.00000   -1.50000
AFIX   0
C00G  1   -0.741215   -0.563725   -0.521742    11.00000    0.06588    0.07381 =
         0.08564   -0.01427    0.01189    0.01194
AFIX  43
H00G  2   -0.667758   -0.576970   -0.544578    11.00000   -1.20000
AFIX   0
C00H  1   -0.928382   -0.614106   -0.472697    11.00000    0.06646    0.05652 =
         0.11078    0.00577    0.00744   -0.01565
C00I  1   -0.679041    0.012967   -0.391321    11.00000    0.08925    0.06678 =
         0.08409   -0.00716   -0.00414    0.00552
C00J  1   -0.544062   -0.118200   -0.404456    11.00000    0.05853    0.08123 =
         0.08785   -0.00162   -0.01499   -0.00799
AFIX  43
H00J  2   -0.463997   -0.144925   -0.399392    11.00000   -1.20000
AFIX   0
C00K  1   -0.538180   -0.412626   -0.397905    11.00000    0.06890    0.07780 =
         0.08611    0.00955   -0.00518   -0.00073
AFIX  43
H00K  2   -0.475513   -0.417617   -0.428704    11.00000   -1.20000
AFIX   0
C00L  1   -0.824100   -0.634542   -0.506265    11.00000    0.08173    0.05497 =
         0.10947   -0.01113    0.00339    0.00008
AFIX  43
H00L  2   -0.807792   -0.695082   -0.518893    11.00000   -1.20000
AFIX   0
C00M  1   -0.547631   -0.480691   -0.352897    11.00000    0.09093    0.07791 =
         0.08124    0.01204   -0.01162    0.01036
C00N  1   -0.954894   -0.526539   -0.451805    11.00000    0.07226    0.06822 =
         0.12452    0.00029    0.03494    0.00221
AFIX  43
H00N  2   -1.026461   -0.514742   -0.427210    11.00000   -1.20000
AFIX   0
C00O  1   -0.743709   -0.199792   -0.667325    11.00000    0.11255    0.22231 =
         0.06414    0.05117   -0.02470   -0.06927
AFIX  43
H00O  2   -0.675343   -0.161100   -0.676655    11.00000   -1.20000
AFIX   0
C00P  1   -0.776240   -0.035886   -0.416039    11.00000    0.07278    0.09179 =
         0.14090   -0.03541   -0.03538    0.01045
AFIX  43
H00P  2   -0.856857   -0.009517   -0.419615    11.00000   -1.20000
AFIX   0
C00Q  1   -0.754875   -0.125984   -0.436121    11.00000    0.06899    0.07639 =
         0.11637   -0.02129   -0.02982    0.00332
AFIX  43
H00Q  2   -0.822629   -0.158611   -0.453644    11.00000   -1.20000
AFIX   0
C00R  1   -0.709236   -0.328696   -0.351761    11.00000    0.06803    0.08676 =
         0.07686    0.01353   -0.01648    0.00325
AFIX  43
H00R  2   -0.763764   -0.277877   -0.351816    11.00000   -1.20000
AFIX   0
C00S  1   -0.562214   -0.029260   -0.384603    11.00000    0.08686    0.08390 =
         0.09769   -0.02243   -0.01838   -0.01122
AFIX  43
H00S  2   -0.494985    0.003092   -0.366366    11.00000   -1.20000
AFIX   0
C00T  1   -0.721312   -0.394282   -0.304022    11.00000    0.07104    0.11232 =
         0.07598    0.01388    0.00174    0.00455
C00U  1   -0.638938   -0.469222   -0.306072    11.00000    0.10804    0.09391 =
         0.08665    0.02854   -0.00341   -0.00380
C00V  1   -0.459870   -0.567619   -0.355829    11.00000    0.13131    0.08774 =
         0.11797    0.02542   -0.00215    0.02469
O00W  4   -1.093979   -0.674661   -0.416992    11.00000    0.20037    0.10302 =
         0.51306   -0.00154    0.21106   -0.03062
C00X  1   -0.797338    0.151159   -0.383858    11.00000    0.16108    0.09334 =
         0.18493   -0.02993   -0.02961    0.02138
AFIX 137
H00A  2   -0.818184    0.143063   -0.427515    11.00000   -1.50000
H00B  2   -0.783769    0.215733   -0.375373    11.00000   -1.50000
H00D  2   -0.866280    0.128702   -0.358329    11.00000   -1.50000
AFIX   0
C00Y  1   -0.823189   -0.381759   -0.252300    11.00000    0.10356    0.16409 =
         0.07912    0.02197    0.02192    0.01523
C00Z  1   -0.372041   -0.561196   -0.413055    11.00000    0.14115    0.12282 =
         0.17393    0.00645    0.03245    0.06279
AFIX 137
H00H  2   -0.422486   -0.554396   -0.450485    11.00000   -1.50000
H00I  2   -0.321693   -0.616574   -0.416038    11.00000   -1.50000
H00M  2   -0.316759   -0.508584   -0.408599    11.00000   -1.50000
AFIX   0
C010  1   -0.840872   -0.222805   -0.709049    11.00000    0.20387    0.19160 =
         0.08433   -0.00273    0.02355   -0.02026
AFIX 137
H01A  2   -0.826320   -0.192534   -0.748638    11.00000   -1.50000
H01B  2   -0.921298   -0.203088   -0.692094    11.00000   -1.50000
H01C  2   -0.842079   -0.288682   -0.715219    11.00000   -1.50000
AFIX   0
C011  1   -0.380518   -0.573141   -0.295190    11.00000    0.18486    0.15325 =
         0.16102    0.03545   -0.04986    0.07231
H01D  2   -0.315621   -0.523390   -0.287046    11.00000   -1.50000
H01E  2   -0.319774   -0.607883   -0.298158    11.00000   -1.50000
C012  1   -0.543982   -0.654448   -0.364040    11.00000    0.25404    0.09125 =
         0.14108    0.01632   -0.00651   -0.00174
AFIX 137
H01F  2   -0.604337   -0.657836   -0.330134    11.00000   -1.50000
H01G  2   -0.491167   -0.708776   -0.363729    11.00000   -1.50000
H01H  2   -0.588793   -0.650776   -0.403369    11.00000   -1.50000
AFIX   0
C013  1   -0.897245   -0.290556   -0.259789    11.00000    0.10162    0.22922 =
         0.09072    0.00622    0.02236    0.04308
AFIX 137
H01I  2   -0.838224   -0.239829   -0.262174    11.00000   -1.50000
H01J  2   -0.952566   -0.282052   -0.224245    11.00000   -1.50000
H01K  2   -0.947212   -0.292810   -0.297626    11.00000   -1.50000
AFIX   0
C014  1   -0.764170   -0.379407   -0.187034    11.00000    0.17154    0.27049 =
         0.07107    0.02802    0.00414    0.05760
AFIX 137
H01L  2   -0.726977   -0.438621   -0.177740    11.00000   -1.50000
H01M  2   -0.828944   -0.365588   -0.156503    11.00000   -1.50000
H01N  2   -0.699283   -0.332526   -0.185603    11.00000   -1.50000
AFIX   0
C015  1   -0.922721   -0.458882   -0.258060    11.00000    0.16242    0.24446 =
         0.16286    0.02360    0.07433   -0.05836
AFIX 137
H01O  2   -0.961909   -0.456089   -0.298857    11.00000   -1.50000
H01P  2   -0.986679   -0.450987   -0.226167    11.00000   -1.50000
H01Q  2   -0.881999   -0.517937   -0.252767    11.00000   -1.50000
AFIX   0
HKLF 4


REM  1_a.res in P2(1)2(1)2(1)
REM wR2 = 0.2271, GooF = S = 1.032, Restrained GooF = 1.032 for all data
REM R1 = 0.0864 for 2618 Fo > 4sig(Fo) and 0.2473 for all 7044 data
REM 384 parameters refined using 0 restraints

END

WGHT      0.0731      0.0000

REM Highest difference peak  0.258,  deepest hole -0.205,  1-sigma level  0.041
Q1    1  -0.7144 -0.2820 -0.7060  11.00000  0.05    0.26
Q2    1  -1.1382 -0.6479 -0.4770  11.00000  0.05    0.18
Q3    1  -0.4162 -0.5252 -0.2288  11.00000  0.05    0.15
Q4    1  -0.8277 -0.1351 -0.5196  11.00000  0.05    0.15
Q5    1  -0.7380 -0.3925 -0.3632  11.00000  0.05    0.13
Q6    1  -0.6768 -0.5017 -0.4030  11.00000  0.05    0.12
Q7    1  -1.0987 -0.6577 -0.5404  11.00000  0.05    0.12
Q8    1  -0.7537 -0.4897 -0.3531  11.00000  0.05    0.12
Q9    1  -0.6480 -0.4210 -0.4391  11.00000  0.05    0.12
Q10   1  -0.5870 -0.1555 -0.3000  11.00000  0.05    0.12
Q11   1  -0.8731 -0.2658 -0.4967  11.00000  0.05    0.12
Q12   1  -0.3589 -0.3178 -0.4606  11.00000  0.05    0.11
Q13   1  -0.4761  0.0284 -0.4360  11.00000  0.05    0.11
Q14   1  -0.3385 -0.4269 -0.4649  11.00000  0.05    0.11
Q15   1  -0.6499 -0.5657 -0.4652  11.00000  0.05    0.11
Q16   1  -0.7275 -0.6615 -0.4556  11.00000  0.05    0.11
Q17   1  -0.6146  0.0034 -0.4823  11.00000  0.05    0.11
Q18   1  -0.4478  0.0283 -0.3223  11.00000  0.05    0.11
Q19   1  -0.8427 -0.4038 -0.1559  11.00000  0.05    0.11
Q20   1  -0.8674 -0.5026 -0.5614  11.00000  0.05    0.11
;
_shelx_res_checksum              2025
_olex2_submission_special_instructions 'No special instructions were received'
####################################################################### 
# 
# This file contains crystal structure data downloaded from the 
# Cambridge Structural Database (CSD) hosted by the Cambridge 
# Crystallographic Data Centre (CCDC).
# 
# Full information about CCDC data access policies and citation 
# guidelines are available at http://www.ccdc.cam.ac.uk/access/V1 
# 
# Audit and citation data items may have been added by the CCDC. 
# Please retain this information to preserve the provenance of 
# this file and to allow appropriate attribution of the data. 
# 
#######################################################################

data_exp_7492
_database_code_depnum_ccdc_archive 'CCDC 1963687'
loop_
_audit_author_name
_audit_author_address
hesongtao
;HUAqiao
China
;
_audit_update_record             
;
2019-11-05 deposited with the CCDC.	2020-05-25 downloaded from the CCDC.
;
_audit_creation_date             2019-11-05
_audit_creation_method           
;
Olex2 1.2
(compiled 2018.05.29 svn.r3508 for OlexSys, GUI svn.r5506)
;
_shelx_SHELXL_version_number     2018/3
_chemical_name_common            ?
_chemical_name_systematic        ?
_chemical_formula_moiety         'C31 H35 O4 S'
_chemical_formula_sum            'C31 H39 O4 S'
_chemical_formula_weight         507.68
_chemical_absolute_configuration am
_chemical_melting_point          ?
loop_
_atom_type_symbol
_atom_type_description
_atom_type_scat_dispersion_real
_atom_type_scat_dispersion_imag
_atom_type_scat_source
C C 0.0033 0.0016 'International Tables Vol C Tables 4.2.6.8 and 6.1.1.4'
H H 0.0000 0.0000 'International Tables Vol C Tables 4.2.6.8 and 6.1.1.4'
O O 0.0106 0.0060 'International Tables Vol C Tables 4.2.6.8 and 6.1.1.4'
S S 0.1246 0.1234 'International Tables Vol C Tables 4.2.6.8 and 6.1.1.4'

_shelx_space_group_comment       
;
The symmetry employed for this shelxl refinement is uniquely defined
by the following loop, which should always be used as a source of
symmetry information in preference to the above space-group names.
They are only intended as comments.
;
_space_group_crystal_system      monoclinic
_space_group_IT_number           5
_space_group_name_H-M_alt        'C 1 2 1'
_space_group_name_Hall           'C 2y'
loop_
_space_group_symop_operation_xyz
'x, y, z'
'-x, y, -z'
'x+1/2, y+1/2, z'
'-x+1/2, y+1/2, -z'

_cell_length_a                   23.808(4)
_cell_length_b                   10.360(3)
_cell_length_c                   11.8065(17)
_cell_angle_alpha                90
_cell_angle_beta                 95.046(15)
_cell_angle_gamma                90
_cell_volume                     2900.7(9)
_cell_formula_units_Z            4
_cell_measurement_reflns_used    2916
_cell_measurement_temperature    293(2)
_cell_measurement_theta_max      27.2680
_cell_measurement_theta_min      4.2680
_shelx_estimated_absorpt_T_max   ?
_shelx_estimated_absorpt_T_min   ?
_exptl_absorpt_coefficient_mu    0.144
_exptl_absorpt_correction_T_max  1.00000
_exptl_absorpt_correction_T_min  0.50177
_exptl_absorpt_correction_type   multi-scan
_exptl_absorpt_process_details   
;
CrysAlisPro 1.171.38.41 (Rigaku Oxford Diffraction, 2015)
Empirical absorption correction using spherical harmonics,
 implemented in SCALE3 ABSPACK scaling algorithm.
;
_exptl_absorpt_special_details   ?
_exptl_crystal_colour            ?
_exptl_crystal_density_diffrn    1.163
_exptl_crystal_density_meas      ?
_exptl_crystal_density_method    ?
_exptl_crystal_description       block
_exptl_crystal_F_000             1092
_exptl_crystal_size_max          ?
_exptl_crystal_size_mid          ?
_exptl_crystal_size_min          ?
_exptl_transmission_factor_max   ?
_exptl_transmission_factor_min   ?
_diffrn_reflns_av_R_equivalents  0.0758
_diffrn_reflns_av_unetI/netI     0.1631
_diffrn_reflns_Laue_measured_fraction_full 0.997
_diffrn_reflns_Laue_measured_fraction_max 0.849
_diffrn_reflns_limit_h_max       23
_diffrn_reflns_limit_h_min       -32
_diffrn_reflns_limit_k_max       13
_diffrn_reflns_limit_k_min       -13
_diffrn_reflns_limit_l_max       15
_diffrn_reflns_limit_l_min       -15
_diffrn_reflns_number            11710
_diffrn_reflns_point_group_measured_fraction_full 0.948
_diffrn_reflns_point_group_measured_fraction_max 0.771
_diffrn_reflns_theta_full        25.242
_diffrn_reflns_theta_max         29.479
_diffrn_reflns_theta_min         3.436
_diffrn_ambient_temperature      293(2)
_diffrn_detector                 'CCD plate'
_diffrn_detector_area_resol_mean 8.0606
_diffrn_detector_type            Eos
_diffrn_measured_fraction_theta_full 0.997
_diffrn_measured_fraction_theta_max 0.849
_diffrn_measurement_details      
;
List of Runs (angles in degrees, time in seconds):

  # Type    Start    End  Width  t~exp~   \w     \q     \k     \f   Frames
#--------------------------------------------------------------------------
  1  \w    -51.00 -24.00   1.00   10.00    --   15.65 -57.00 -60.00   27
  2  \w    -52.00  30.00   1.00   10.00    --   15.65 -57.00 -30.00   82
  3  \w     -7.00  23.00   1.00   10.00    --  -16.43 -99.00 -90.00   30
  4  \w    -17.00  55.00   1.00   10.00    --   15.65 -99.00  90.00   72
  5  \w    -50.00 -24.00   1.00   10.00    --   15.65 -77.00  90.00   26
  6  \w    -43.00 -13.00   1.00   10.00    --  -16.43  77.00 -60.00   30
  7  \w    -11.00  82.00   1.00   10.00    --   15.65  77.00-150.00   93
  8  \w      3.00  28.00   1.00   10.00    --   15.65  57.00-180.00   25
;
_diffrn_measurement_device       'four-circle diffractometer'
_diffrn_measurement_device_type  'Xcalibur, Eos, Gemini'
_diffrn_measurement_method       '\w scans'
_diffrn_orient_matrix_type       
'CrysAlisPro convention (1999,Acta A55,543-557)'
_diffrn_orient_matrix_UB_11      -0.0288926000
_diffrn_orient_matrix_UB_12      0.0139351000
_diffrn_orient_matrix_UB_13      0.0042197000
_diffrn_orient_matrix_UB_21      -0.0075438000
_diffrn_orient_matrix_UB_22      -0.0501102000
_diffrn_orient_matrix_UB_23      -0.0395113000
_diffrn_orient_matrix_UB_31      -0.0003711000
_diffrn_orient_matrix_UB_32      -0.0445729000
_diffrn_orient_matrix_UB_33      0.0453772000
_diffrn_radiation_monochromator  graphite
_diffrn_radiation_probe          x-ray
_diffrn_radiation_type           MoK\a
_diffrn_radiation_wavelength     0.71073
_diffrn_source                   'fine-focus sealed X-ray tube'
_diffrn_source_type              'Enhance (Mo) X-ray Source'
_diffrn_standards_number         0
_reflns_Friedel_coverage         0.726
_reflns_Friedel_fraction_full    0.892
_reflns_Friedel_fraction_max     0.684
_reflns_number_gt                2739
_reflns_number_total             6219
_reflns_odcompleteness_completeness 99.68
_reflns_odcompleteness_iscentric 1
_reflns_odcompleteness_theta     26.32
_reflns_special_details          
;
 Reflections were merged by SHELXL according to the crystal
 class for the calculation of statistics and refinement.
 
 _reflns_Friedel_fraction is defined as the number of unique
 Friedel pairs measured divided by the number that would be
 possible theoretically, ignoring centric projections and
 systematic absences.
;
_reflns_threshold_expression     'I > 2\s(I)'
_computing_cell_refinement       'CrysAlisPro 1.171.38.41 (Rigaku OD, 2015)'
_computing_data_collection       'CrysAlisPro 1.171.38.41 (Rigaku OD, 2015)'
_computing_data_reduction        'CrysAlisPro 1.171.38.41 (Rigaku OD, 2015)'
_computing_molecular_graphics    'Olex2 (Dolomanov et al., 2009)'
_computing_publication_material  'Olex2 (Dolomanov et al., 2009)'
_computing_structure_refinement  'ShelXL (Sheldrick, 2015)'
_computing_structure_solution    'ShelXT (Sheldrick, 2015)'
_refine_diff_density_max         0.350
_refine_diff_density_min         -0.328
_refine_diff_density_rms         0.052
_refine_ls_abs_structure_details 
;
 Flack x determined using 618 quotients [(I+)-(I-)]/[(I+)+(I-)]
 (Parsons, Flack and Wagner, Acta Cryst. B69 (2013) 249-259).
;
_refine_ls_abs_structure_Flack   -0.02(18)
_refine_ls_extinction_coef       .
_refine_ls_extinction_method     none
_refine_ls_goodness_of_fit_ref   0.992
_refine_ls_hydrogen_treatment    constr
_refine_ls_matrix_type           full
_refine_ls_number_parameters     333
_refine_ls_number_reflns         6219
_refine_ls_number_restraints     3
_refine_ls_R_factor_all          0.1964
_refine_ls_R_factor_gt           0.1019
_refine_ls_restrained_S_all      0.992
_refine_ls_shift/su_max          0.000
_refine_ls_shift/su_mean         0.000
_refine_ls_structure_factor_coef Fsqd
_refine_ls_weighting_details     
'w=1/[\s^2^(Fo^2^)+(0.1057P)^2^] where P=(Fo^2^+2Fc^2^)/3'
_refine_ls_weighting_scheme      calc
_refine_ls_wR_factor_gt          0.2143
_refine_ls_wR_factor_ref         0.2670
_refine_special_details          ?
_olex2_refinement_description    
;
1. Fixed Uiso
 At 1.2 times of:
  All C(H) groups, All C(H,H) groups
 At 1.5 times of:
  All C(H,H,H) groups, All O(H) groups
2. Restrained distances
 H00C-H00Z
 2 with sigma of 0.02
 H00C-H00X
 2 with sigma of 0.02
3.a Ternary CH refined with riding coordinates:
 C009(H009)
3.b Secondary CH2 refined with riding coordinates:
 C005(H00A,H00B), C00I(H00D,H00E), C00K(H00G,H00H), C00M(H00I,H00J), C00N(H00K,
 H00L)
3.c Aromatic/amide H refined with riding coordinates:
 C008(H008), C00F(H00F)
3.d Idealised Me refined as rotating group:
 C00Q(H00M,H00N,H00O), C00R(H00P,H00Q,H00R), C00U(H00S,H00T,H00U), C00V(H00V,
 H00W,H00X), C00W(H00Y,H,HA), C00X(H00Z,HB,HC), C00Y(H00,HD,HE)
3.e Idealised tetrahedral OH refined as rotating group:
 O00C(H00C)
;
_atom_sites_solution_hydrogens   geom
_atom_sites_solution_primary     dual
_atom_sites_solution_secondary   ?
loop_
_atom_site_label
_atom_site_type_symbol
_atom_site_fract_x
_atom_site_fract_y
_atom_site_fract_z
_atom_site_U_iso_or_equiv
_atom_site_adp_type
_atom_site_occupancy
_atom_site_site_symmetry_order
_atom_site_calc_flag
_atom_site_refinement_flags_posn
_atom_site_refinement_flags_adp
_atom_site_refinement_flags_occupancy
_atom_site_disorder_assembly
_atom_site_disorder_group
S001 S 0.44229(11) 0.3565(3) 0.1257(2) 0.0890(9) Uani 1 1 d . . . . .
O002 O 0.50870(18) 0.7191(7) 0.1523(3) 0.0565(15) Uani 1 1 d . . . . .
O003 O 0.5318(2) 0.7489(6) 0.3367(4) 0.0657(17) Uani 1 1 d . . . . .
O004 O 0.4001(2) 0.8637(7) 0.1190(5) 0.0685(16) Uani 1 1 d . . . . .
C005 C 0.4813(2) 0.4400(8) 0.3297(6) 0.0430(17) Uani 1 1 d . . . . .
H00A H 0.510302 0.504014 0.348789 0.052 Uiso 1 1 calc R . . . .
H00B H 0.457810 0.433480 0.392633 0.052 Uiso 1 1 calc R . . . .
C006 C 0.4973(3) 0.7313(9) 0.2604(6) 0.0491(18) Uani 1 1 d . . . . .
C007 C 0.4338(3) 0.7157(9) 0.2701(5) 0.0445(17) Uani 1 1 d . . . . .
C008 C 0.3334(3) 0.4753(9) 0.2909(5) 0.0478(19) Uani 1 1 d . . . . .
H008 H 0.361693 0.429678 0.333065 0.057 Uiso 1 1 calc R . . . .
C009 C 0.4111(2) 0.5946(8) 0.2030(5) 0.0404(18) Uani 1 1 d . . . . .
H009 H 0.413168 0.615501 0.122485 0.049 Uiso 1 1 calc R . . . .
C00A C 0.4467(3) 0.4781(8) 0.2249(5) 0.0413(17) Uani 1 1 d . . . . .
C00B C 0.3488(3) 0.5679(8) 0.2163(5) 0.0471(18) Uani 1 1 d . . . . .
O00C O 0.1816(2) 0.5002(9) 0.2611(8) 0.115(3) Uani 1 1 d . . . . .
H00C H 0.179562 0.466109 0.323264 0.172 Uiso 1 1 calc DGR . . . .
C00D C 0.5063(4) 0.3180(11) 0.3094(7) 0.070(3) Uani 1 1 d . . . . .
C00E C 0.4057(3) 0.8385(10) 0.2173(6) 0.056(2) Uani 1 1 d . . . . .
C00F C 0.3075(3) 0.6367(9) 0.1552(6) 0.053(2) Uani 1 1 d . . . . .
H00F H 0.317905 0.698333 0.103753 0.064 Uiso 1 1 calc R . . . .
C00G C 0.2623(3) 0.3414(11) 0.3884(7) 0.071(3) Uani 1 1 d . . . . .
C00H C 0.2379(3) 0.5246(10) 0.2452(8) 0.070(3) Uani 1 1 d . . . . .
C00I C 0.4216(3) 0.7247(11) 0.3935(5) 0.062(2) Uani 1 1 d . . . . .
H00D H 0.451677 0.685193 0.442336 0.074 Uiso 1 1 calc R . . . .
H00E H 0.386438 0.681307 0.405308 0.074 Uiso 1 1 calc R . . . .
C00J C 0.2513(3) 0.6183(10) 0.1671(7) 0.061(2) Uani 1 1 d . . . . .
C00K C 0.5675(3) 0.7233(10) 0.1301(6) 0.061(2) Uani 1 1 d . . . . .
H00G H 0.587576 0.782433 0.182964 0.074 Uiso 1 1 calc R . . . .
H00H H 0.570596 0.755316 0.053686 0.074 Uiso 1 1 calc R . . . .
C00L C 0.2778(3) 0.4469(10) 0.3062(6) 0.060(2) Uani 1 1 d . . . . .
C00M C 0.4174(4) 0.8677(12) 0.4191(7) 0.080(3) Uani 1 1 d . . . . .
H00I H 0.395189 0.882045 0.482960 0.096 Uiso 1 1 calc R . . . .
H00J H 0.454560 0.904712 0.436554 0.096 Uiso 1 1 calc R . . . .
C00N C 0.3892(4) 0.9255(12) 0.3131(8) 0.084(3) Uani 1 1 d . . . . .
H00K H 0.402218 1.013051 0.302825 0.101 Uiso 1 1 calc R . . . .
H00L H 0.348573 0.926667 0.315711 0.101 Uiso 1 1 calc R . . . .
C00O C 0.4877(4) 0.2614(10) 0.2063(10) 0.078(3) Uani 1 1 d . . . . .
C00P C 0.2055(4) 0.6996(12) 0.0969(8) 0.080(3) Uani 1 1 d . . . . .
C00Q C 0.3132(4) 0.2708(14) 0.4431(9) 0.103(4) Uani 1 1 d . . . . .
H00M H 0.333717 0.232548 0.385182 0.155 Uiso 1 1 calc GR . . . .
H00N H 0.301187 0.204466 0.492346 0.155 Uiso 1 1 calc GR . . . .
H00O H 0.337197 0.330620 0.486679 0.155 Uiso 1 1 calc GR . . . .
C00R C 0.5937(4) 0.5943(12) 0.1419(9) 0.089(3) Uani 1 1 d . . . . .
H00P H 0.572834 0.534766 0.091990 0.133 Uiso 1 1 calc GR . . . .
H00Q H 0.593243 0.565320 0.219024 0.133 Uiso 1 1 calc GR . . . .
H00R H 0.631889 0.598903 0.122263 0.133 Uiso 1 1 calc GR . . . .
C00U C 0.2314(5) 0.7958(14) 0.0205(11) 0.117(5) Uani 1 1 d . . . . .
H00S H 0.256839 0.851153 0.065631 0.176 Uiso 1 1 calc GR . . . .
H00T H 0.202182 0.846868 -0.018646 0.176 Uiso 1 1 calc GR . . . .
H00U H 0.251728 0.750519 -0.033907 0.176 Uiso 1 1 calc GR . . . .
C00V C 0.2322(5) 0.3990(15) 0.4878(10) 0.120(5) Uani 1 1 d . . . . .
H00V H 0.256447 0.392283 0.556946 0.179 Uiso 1 1 calc GR . . . .
H00W H 0.197931 0.352304 0.495732 0.179 Uiso 1 1 calc GR . . . .
H00X H 0.223550 0.488148 0.472445 0.179 Uiso 1 1 calc DGR . . . .
C00W C 0.1718(5) 0.7800(13) 0.1735(12) 0.114(4) Uani 1 1 d . . . . .
H00Y H 0.161144 0.727706 0.235275 0.171 Uiso 1 1 calc GR . . . .
H H 0.138549 0.812134 0.130855 0.171 Uiso 1 1 calc GR . . . .
HA H 0.194330 0.851222 0.203199 0.171 Uiso 1 1 calc GR . . . .
C00X C 0.2255(6) 0.2413(15) 0.3211(13) 0.131(5) Uani 1 1 d . . . . .
H00Z H 0.193940 0.283757 0.280871 0.197 Uiso 1 1 calc DGR . . . .
HB H 0.212221 0.178879 0.372507 0.197 Uiso 1 1 calc GR . . . .
HC H 0.247438 0.198694 0.267738 0.197 Uiso 1 1 calc GR . . . .
C00Y C 0.1673(5) 0.6090(15) 0.0228(12) 0.136(6) Uani 1 1 d . . . . .
H00 H 0.189363 0.563608 -0.028679 0.203 Uiso 1 1 calc GR . . . .
HD H 0.138591 0.658343 -0.019806 0.203 Uiso 1 1 calc GR . . . .
HE H 0.150048 0.548097 0.070221 0.203 Uiso 1 1 calc GR . . . .
C1 C 0.5401(7) 0.0653(15) 0.255(3) 0.173(12) Uani 1 1 d . . . . .
C2 C 0.5427(5) 0.2499(17) 0.3848(10) 0.123(6) Uani 1 1 d . . . . .
C3 C 0.5030(6) 0.1312(14) 0.1751(16) 0.133(6) Uani 1 1 d . . . . .
C4 C 0.5599(7) 0.129(2) 0.355(2) 0.162(9) Uani 1 1 d . . . . .

loop_
_atom_site_aniso_label
_atom_site_aniso_U_11
_atom_site_aniso_U_22
_atom_site_aniso_U_33
_atom_site_aniso_U_23
_atom_site_aniso_U_13
_atom_site_aniso_U_12
S001 0.0785(16) 0.079(2) 0.1070(17) -0.0277(16) -0.0072(13) 0.0052(16)
O002 0.036(2) 0.085(5) 0.049(2) 0.003(3) 0.0065(19) 0.001(3)
O003 0.055(3) 0.081(5) 0.060(3) -0.014(3) -0.003(2) -0.005(3)
O004 0.068(3) 0.060(4) 0.077(3) 0.012(3) 0.004(3) 0.018(3)
C005 0.019(3) 0.043(5) 0.066(4) -0.006(4) 0.001(3) 0.003(3)
C006 0.045(4) 0.051(5) 0.051(3) -0.001(4) -0.003(3) -0.004(4)
C007 0.041(4) 0.052(5) 0.040(3) 0.002(4) -0.006(3) 0.001(4)
C008 0.026(3) 0.061(6) 0.054(3) 0.001(4) -0.012(3) 0.009(3)
C009 0.023(3) 0.054(6) 0.043(3) 0.001(3) -0.002(3) 0.000(3)
C00A 0.027(3) 0.049(5) 0.046(3) 0.009(3) -0.004(3) -0.003(3)
C00B 0.039(4) 0.052(5) 0.048(3) 0.002(4) -0.006(3) 0.011(4)
O00C 0.045(3) 0.092(7) 0.207(8) 0.058(6) 0.007(4) -0.003(4)
C00D 0.060(5) 0.078(8) 0.074(5) 0.016(5) 0.013(4) 0.010(5)
C00E 0.043(4) 0.068(6) 0.058(4) -0.004(4) 0.003(3) -0.002(4)
C00F 0.039(4) 0.053(6) 0.065(4) 0.007(4) -0.010(3) 0.002(4)
C00G 0.051(5) 0.064(7) 0.097(6) 0.016(6) 0.009(4) 0.002(5)
C00H 0.037(4) 0.061(7) 0.110(6) 0.006(5) -0.005(5) 0.004(4)
C00I 0.058(5) 0.083(7) 0.046(3) -0.008(4) 0.016(3) -0.008(5)
C00J 0.041(4) 0.056(6) 0.084(5) 0.008(5) -0.011(4) 0.007(4)
C00K 0.049(4) 0.078(7) 0.058(4) 0.001(5) 0.009(3) -0.006(5)
C00L 0.049(4) 0.052(6) 0.080(5) 0.006(5) 0.002(4) 0.005(4)
C00M 0.073(6) 0.088(8) 0.079(5) -0.030(6) 0.017(4) 0.008(6)
C00N 0.083(6) 0.073(8) 0.099(6) -0.022(6) 0.026(5) 0.021(6)
C00O 0.043(5) 0.048(6) 0.144(8) 0.001(6) 0.023(5) 0.008(4)
C00P 0.056(5) 0.070(8) 0.110(6) 0.006(6) -0.017(5) 0.015(5)
C00Q 0.080(7) 0.120(11) 0.112(7) 0.052(7) 0.014(6) 0.000(7)
C00R 0.073(6) 0.076(9) 0.122(7) -0.004(7) 0.028(6) 0.016(6)
C00U 0.100(9) 0.105(12) 0.141(9) 0.054(9) -0.023(7) 0.021(8)
C00V 0.124(10) 0.111(13) 0.132(9) 0.026(8) 0.062(8) 0.014(9)
C00W 0.086(8) 0.076(10) 0.177(11) 0.005(9) -0.008(8) 0.034(7)
C00X 0.119(10) 0.078(11) 0.188(11) 0.025(10) -0.035(9) -0.035(9)
C00Y 0.095(8) 0.094(11) 0.198(12) -0.009(10) -0.097(9) 0.006(8)
C1 0.080(10) 0.037(8) 0.42(4) 0.041(14) 0.103(17) 0.017(7)
C2 0.095(8) 0.162(15) 0.118(8) 0.073(9) 0.040(7) 0.078(9)
C3 0.091(9) 0.055(9) 0.262(17) -0.029(11) 0.051(11) -0.013(8)
C4 0.095(12) 0.109(16) 0.30(2) 0.126(16) 0.085(14) 0.040(11)

_geom_special_details            
;
 All esds (except the esd in the dihedral angle between two l.s. planes)
 are estimated using the full covariance matrix.  The cell esds are taken
 into account individually in the estimation of esds in distances, angles
 and torsion angles; correlations between esds in cell parameters are only
 used when they are defined by crystal symmetry.  An approximate (isotropic)
 treatment of cell esds is used for estimating esds involving l.s. planes.
;
loop_
_geom_bond_atom_site_label_1
_geom_bond_atom_site_label_2
_geom_bond_distance
_geom_bond_site_symmetry_2
_geom_bond_publ_flag
S001 C00A 1.717(8) . ?
S001 C00O 1.692(11) . ?
O002 C006 1.335(8) . ?
O002 C00K 1.448(8) . ?
O003 C006 1.179(8) . ?
O004 C00E 1.186(9) . ?
C005 C00A 1.479(9) . ?
C005 C00D 1.427(13) . ?
C006 C007 1.533(10) . ?
C007 C009 1.556(11) . ?
C007 C00E 1.543(12) . ?
C007 C00I 1.513(8) . ?
C008 C00B 1.373(11) . ?
C008 C00L 1.385(10) . ?
C009 C00A 1.485(10) . ?
C009 C00B 1.532(9) . ?
C00B C00F 1.368(10) . ?
O00C C00H 1.392(10) . ?
C00D C00O 1.389(13) . ?
C00D C2 1.379(13) . ?
C00E C00N 1.524(12) . ?
C00F C00J 1.370(10) . ?
C00G C00L 1.528(13) . ?
C00G C00Q 1.513(13) . ?
C00G C00V 1.548(15) . ?
C00G C00X 1.532(16) . ?
C00H C00J 1.395(13) . ?
C00H C00L 1.395(11) . ?
C00I C00M 1.517(15) . ?
C00J C00P 1.558(12) . ?
C00K C00R 1.475(14) . ?
C00M C00N 1.493(13) . ?
C00O C3 1.453(17) . ?
C00P C00U 1.512(15) . ?
C00P C00W 1.510(15) . ?
C00P C00Y 1.527(15) . ?
C1 C3 1.41(3) . ?
C1 C4 1.39(3) . ?
C2 C4 1.38(3) . ?

loop_
_geom_angle_atom_site_label_1
_geom_angle_atom_site_label_2
_geom_angle_atom_site_label_3
_geom_angle
_geom_angle_site_symmetry_1
_geom_angle_site_symmetry_3
_geom_angle_publ_flag
C00O S001 C00A 92.6(5) . . ?
C006 O002 C00K 116.9(5) . . ?
C00D C005 C00A 107.8(7) . . ?
O002 C006 C007 110.3(6) . . ?
O003 C006 O002 124.0(6) . . ?
O003 C006 C007 125.7(6) . . ?
C006 C007 C009 110.3(6) . . ?
C006 C007 C00E 106.2(6) . . ?
C00E C007 C009 109.9(5) . . ?
C00I C007 C006 109.9(5) . . ?
C00I C007 C009 116.9(7) . . ?
C00I C007 C00E 103.0(7) . . ?
C00B C008 C00L 122.9(7) . . ?
C00A C009 C007 113.6(5) . . ?
C00A C009 C00B 112.2(6) . . ?
C00B C009 C007 113.0(5) . . ?
C005 C00A S001 111.8(6) . . ?
C005 C00A C009 129.0(6) . . ?
C009 C00A S001 118.6(4) . . ?
C008 C00B C009 120.5(6) . . ?
C00F C00B C008 118.9(7) . . ?
C00F C00B C009 120.6(7) . . ?
C00O C00D C005 114.5(8) . . ?
C2 C00D C005 126.4(10) . . ?
C2 C00D C00O 118.9(11) . . ?
O004 C00E C007 125.8(8) . . ?
O004 C00E C00N 125.6(9) . . ?
C00N C00E C007 108.6(6) . . ?
C00B C00F C00J 122.4(8) . . ?
C00L C00G C00V 111.1(9) . . ?
C00L C00G C00X 108.3(8) . . ?
C00Q C00G C00L 112.8(7) . . ?
C00Q C00G C00V 105.6(9) . . ?
C00Q C00G C00X 107.1(10) . . ?
C00X C00G C00V 111.9(9) . . ?
O00C C00H C00J 119.6(8) . . ?
O00C C00H C00L 116.4(9) . . ?
C00J C00H C00L 123.9(8) . . ?
C007 C00I C00M 105.8(8) . . ?
C00F C00J C00H 116.5(7) . . ?
C00F C00J C00P 121.0(8) . . ?
C00H C00J C00P 122.5(7) . . ?
O002 C00K C00R 111.2(8) . . ?
C008 C00L C00G 121.5(7) . . ?
C008 C00L C00H 115.2(8) . . ?
C00H C00L C00G 123.3(7) . . ?
C00N C00M C00I 104.9(7) . . ?
C00M C00N C00E 105.0(8) . . ?
C00D C00O S001 112.7(7) . . ?
C00D C00O C3 123.0(12) . . ?
C3 C00O S001 124.1(11) . . ?
C00U C00P C00J 111.7(8) . . ?
C00U C00P C00Y 108.5(10) . . ?
C00W C00P C00J 111.3(8) . . ?
C00W C00P C00U 105.1(11) . . ?
C00W C00P C00Y 111.2(10) . . ?
C00Y C00P C00J 109.0(9) . . ?
C4 C1 C3 118.8(15) . . ?
C4 C2 C00D 118.9(16) . . ?
C1 C3 C00O 115.8(16) . . ?
C2 C4 C1 124.3(18) . . ?

_shelx_res_file                  
;
TITL exp_7492_a.res in C2
    exp_7492.res
    created by SHELXL-2018/3 at 10:24:14 on 05-Nov-2019
REM Old TITL exp_7492_a.res in C2
REM SHELXT solution in C2: R1 0.243, Rweak 0.165, Alpha 0.020
REM <I/s> 0.000 for 0 systematic absences, Orientation as input
REM Flack x = -0.072 ( 0.160 ) from 749 Parsons' quotients
REM Formula found by SHELXT: C31 O4 S
CELL 0.71073 23.808 10.3597 11.8065 90 95.046 90
ZERR 4 0.0037 0.0025 0.0017 0 0.015 0
LATT -7
SYMM -X,+Y,-Z
SFAC C H O S
UNIT 124 156 16 4
DFIX 2 H00C H00z
DFIX 2 H00C H00x

L.S. 8
PLAN  20
BOND
list 4
fmap 2
acta
REM <olex2.extras>
REM <HklSrc "%.\\exp_7492.hkl">
REM </olex2.extras>

WGHT    0.105700
FVAR       0.42244
S001  4    0.442293    0.356460    0.125697    11.00000    0.07852    0.07885 =
         0.10699   -0.02770   -0.00719    0.00516
O002  3    0.508701    0.719052    0.152271    11.00000    0.03609    0.08504 =
         0.04881    0.00327    0.00651    0.00124
O003  3    0.531755    0.748878    0.336706    11.00000    0.05474    0.08092 =
         0.05990   -0.01351   -0.00341   -0.00495
O004  3    0.400120    0.863740    0.118988    11.00000    0.06822    0.05979 =
         0.07719    0.01222    0.00396    0.01753
C005  1    0.481268    0.439996    0.329735    11.00000    0.01948    0.04257 =
         0.06639   -0.00620    0.00109    0.00350
AFIX  23
H00A  2    0.510302    0.504014    0.348789    11.00000   -1.20000
H00B  2    0.457810    0.433480    0.392633    11.00000   -1.20000
AFIX   0
C006  1    0.497254    0.731293    0.260411    11.00000    0.04452    0.05091 =
         0.05077   -0.00119   -0.00251   -0.00379
C007  1    0.433804    0.715743    0.270132    11.00000    0.04078    0.05162 =
         0.03952    0.00160   -0.00601    0.00086
C008  1    0.333437    0.475321    0.290915    11.00000    0.02563    0.06070 =
         0.05449    0.00068   -0.01178    0.00923
AFIX  43
H008  2    0.361693    0.429678    0.333065    11.00000   -1.20000
AFIX   0
C009  1    0.411102    0.594630    0.202971    11.00000    0.02293    0.05413 =
         0.04346    0.00130   -0.00174    0.00034
AFIX  13
H009  2    0.413168    0.615501    0.122485    11.00000   -1.20000
AFIX   0
C00A  1    0.446722    0.478074    0.224855    11.00000    0.02709    0.04924 =
         0.04629    0.00924   -0.00439   -0.00289
C00B  1    0.348764    0.567867    0.216322    11.00000    0.03878    0.05219 =
         0.04847    0.00216   -0.00592    0.01063
O00C  3    0.181634    0.500242    0.261106    11.00000    0.04477    0.09173 =
         0.20667    0.05757    0.00666   -0.00287
AFIX 147
H00C  2    0.179562    0.466109    0.323264    11.00000   -1.50000
AFIX   0
C00D  1    0.506347    0.317977    0.309448    11.00000    0.06025    0.07756 =
         0.07424    0.01580    0.01300    0.00968
C00E  1    0.405692    0.838482    0.217315    11.00000    0.04286    0.06779 =
         0.05758   -0.00430    0.00342   -0.00203
C00F  1    0.307472    0.636722    0.155222    11.00000    0.03943    0.05285 =
         0.06470    0.00722   -0.00980    0.00160
AFIX  43
H00F  2    0.317905    0.698333    0.103753    11.00000   -1.20000
AFIX   0
C00G  1    0.262263    0.341403    0.388363    11.00000    0.05102    0.06431 =
         0.09680    0.01588    0.00900    0.00169
C00H  1    0.237899    0.524615    0.245197    11.00000    0.03694    0.06090 =
         0.10958    0.00607   -0.00543    0.00445
C00I  1    0.421561    0.724666    0.393511    11.00000    0.05840    0.08308 =
         0.04614   -0.00844    0.01560   -0.00781
AFIX  23
H00D  2    0.451677    0.685193    0.442336    11.00000   -1.20000
H00E  2    0.386438    0.681307    0.405308    11.00000   -1.20000
AFIX   0
C00J  1    0.251318    0.618265    0.167056    11.00000    0.04085    0.05623 =
         0.08422    0.00754   -0.01073    0.00720
C00K  1    0.567520    0.723272    0.130090    11.00000    0.04870    0.07846 =
         0.05804    0.00053    0.00924   -0.00640
AFIX  23
H00G  2    0.587576    0.782433    0.182964    11.00000   -1.20000
H00H  2    0.570596    0.755316    0.053686    11.00000   -1.20000
AFIX   0
C00L  1    0.277771    0.446911    0.306184    11.00000    0.04880    0.05180 =
         0.07970    0.00582    0.00245    0.00457
C00M  1    0.417393    0.867652    0.419065    11.00000    0.07328    0.08805 =
         0.07935   -0.03015    0.01689    0.00832
AFIX  23
H00I  2    0.395189    0.882045    0.482960    11.00000   -1.20000
H00J  2    0.454560    0.904712    0.436554    11.00000   -1.20000
AFIX   0
C00N  1    0.389176    0.925467    0.313061    11.00000    0.08297    0.07333 =
         0.09911   -0.02159    0.02602    0.02103
AFIX  23
H00K  2    0.402218    1.013051    0.302825    11.00000   -1.20000
H00L  2    0.348573    0.926667    0.315711    11.00000   -1.20000
AFIX   0
C00O  1    0.487681    0.261393    0.206251    11.00000    0.04311    0.04839 =
         0.14427    0.00087    0.02300    0.00761
C00P  1    0.205471    0.699623    0.096919    11.00000    0.05642    0.07003 =
         0.11044    0.00634   -0.01669    0.01524
C00Q  1    0.313249    0.270810    0.443147    11.00000    0.07972    0.12011 =
         0.11153    0.05183    0.01412   -0.00017
AFIX 137
H00M  2    0.333717    0.232548    0.385182    11.00000   -1.50000
H00N  2    0.301187    0.204466    0.492346    11.00000   -1.50000
H00O  2    0.337197    0.330620    0.486679    11.00000   -1.50000
AFIX   0
C00R  1    0.593653    0.594305    0.141870    11.00000    0.07314    0.07550 =
         0.12175   -0.00445    0.02792    0.01630
AFIX 137
H00P  2    0.572834    0.534766    0.091990    11.00000   -1.50000
H00Q  2    0.593243    0.565320    0.219024    11.00000   -1.50000
H00R  2    0.631889    0.598903    0.122263    11.00000   -1.50000
AFIX   0
C00U  1    0.231424    0.795822    0.020526    11.00000    0.10020    0.10493 =
         0.14085    0.05411   -0.02285    0.02133
AFIX 137
H00S  2    0.256839    0.851153    0.065631    11.00000   -1.50000
H00T  2    0.202182    0.846868   -0.018646    11.00000   -1.50000
H00U  2    0.251728    0.750519   -0.033907    11.00000   -1.50000
AFIX   0
C00V  1    0.232194    0.399002    0.487811    11.00000    0.12448    0.11101 =
         0.13249    0.02577    0.06196    0.01445
AFIX 137
H00V  2    0.256447    0.392283    0.556946    11.00000   -1.50000
H00W  2    0.197931    0.352304    0.495732    11.00000   -1.50000
H00X  2    0.223550    0.488148    0.472445    11.00000   -1.50000
AFIX   0
C00W  1    0.171806    0.779994    0.173544    11.00000    0.08633    0.07589 =
         0.17652    0.00492   -0.00770    0.03408
AFIX 137
H00Y  2    0.161144    0.727706    0.235275    11.00000   -1.50000
H     2    0.138549    0.812134    0.130855    11.00000   -1.50000
HA    2    0.194330    0.851222    0.203199    11.00000   -1.50000
AFIX   0
C00X  1    0.225537    0.241341    0.321088    11.00000    0.11867    0.07797 =
         0.18843    0.02518   -0.03546   -0.03482
AFIX 137
H00Z  2    0.193940    0.283757    0.280871    11.00000   -1.50000
HB    2    0.212221    0.178879    0.372507    11.00000   -1.50000
HC    2    0.247438    0.198694    0.267738    11.00000   -1.50000
AFIX   0
C00Y  1    0.167326    0.609003    0.022780    11.00000    0.09514    0.09419 =
         0.19812   -0.00867   -0.09710    0.00645
AFIX 137
H00   2    0.189363    0.563608   -0.028679    11.00000   -1.50000
HD    2    0.138591    0.658343   -0.019806    11.00000   -1.50000
HE    2    0.150048    0.548097    0.070221    11.00000   -1.50000
AFIX   0
C1    1    0.540101    0.065292    0.255210    11.00000    0.07974    0.03744 =
         0.41754    0.04137    0.10251    0.01746
C2    1    0.542730    0.249925    0.384764    11.00000    0.09474    0.16245 =
         0.11817    0.07333    0.04011    0.07795
C3    1    0.503026    0.131215    0.175128    11.00000    0.09060    0.05455 =
         0.26163   -0.02864    0.05101   -0.01288
C4    1    0.559912    0.128800    0.354509    11.00000    0.09466    0.10855 =
         0.29608    0.12649    0.08528    0.04029
HKLF 4


REM  exp_7492_a.res in C2
REM wR2 = 0.2670, GooF = S = 0.992, Restrained GooF = 0.992 for all data
REM R1 = 0.1019 for 2739 Fo > 4sig(Fo) and 0.1964 for all 6219 data
REM 333 parameters refined using 3 restraints

END

WGHT      0.1057      0.0000

REM Highest difference peak  0.350,  deepest hole -0.328,  1-sigma level  0.052
Q1    1   0.5436  0.0769  0.2948  11.00000  0.05    0.21
Q2    1   0.5633  0.0362  0.2971  11.00000  0.05    0.20
Q3    1   0.4913  0.1833  0.1399  11.00000  0.05    0.19
Q4    1   0.4963  0.1721  0.1155  11.00000  0.05    0.19
Q5    1   0.4273  0.5872  0.1818  11.00000  0.05    0.18
Q6    1   0.5379  0.0062  0.1821  11.00000  0.05    0.18
Q7    1   0.5047  0.0008  0.1790  11.00000  0.05    0.16
Q8    1   0.4956  0.3193  0.1049  11.00000  0.05    0.16
Q9    1   0.4977  0.2314  0.2254  11.00000  0.05    0.16
Q10   1   0.3906  0.6261  0.1332  11.00000  0.05    0.16
Q11   1   0.3621  0.5175  0.4199  11.00000  0.05    0.16
Q12   1   0.4020  0.6387  0.2424  11.00000  0.05    0.15
Q13   1   0.4626  0.4412  0.1810  11.00000  0.05    0.15
Q14   1   0.4868  0.0162  0.3296  11.00000  0.05    0.15
Q15   1   0.2391  0.6041  0.1701  11.00000  0.05    0.15
Q16   1   0.5950  0.5671  0.1838  11.00000  0.05    0.15
Q17   1   0.5184  0.1415  0.2037  11.00000  0.05    0.15
Q18   1   0.5624  0.5978  0.3621  11.00000  0.05    0.14
Q19   1   0.2425  0.9981  0.0233  11.00000  0.05    0.14
Q20   1   0.2095  0.6741  0.1189  11.00000  0.05    0.14
;
_shelx_res_checksum              76740
_olex2_submission_special_instructions 'No special instructions were received'
_oxdiff_exptl_absorpt_empirical_details 
;
Empirical correction (ABSPACK) includes:
- Absorption correction using spherical harmonics
- Frame scaling
;
_oxdiff_exptl_absorpt_empirical_full_max 2.877
_oxdiff_exptl_absorpt_empirical_full_min 0.246
